# Supplementary material for: An integrative network-based approach for drug target indication expansion
Source: PLoS One. 2021 Jul 9;16(7):e0253614. doi: 10.1371/journal.pone.0253614 (PMC8270215; doi:10.1371/journal.pone.0253614)
Supplement: S1 File — (XLSX) [file pone.0253614.s003.xlsx]

## Sheet: Dopamine D2 receptor
DisGeNet ID	DisGeNet name	Vocabulary	MSH code	Vocabulary Name	Metacore name	Others
C0005586	Bipolar Disorder	MSH	D001714	Bipolar Disorder	Bipolar Disorder
C0011860	Diabetes Mellitus, Non-Insulin-Dependent	MSH	D003924	Diabetes Mellitus, Non-Insulin-Dependent	Diabetes Mellitus, Type 2
C0040517	Gilles de la Tourette syndrome	MSH	D005879	Gilles de la Tourette Syndrome	Tourette Syndrome
C0018802	Congestive heart failure	MSH	D006333	Heart Failure	Heart Failure
C0019521	Hiccup	MSH	D006606	Hiccup	Hiccup
C0751208	Juvenile Huntington Disease	MSH	D006816	Huntington Disease	Huntington Disease
C0020514	Hyperprolactinemia	MSH	D006966	Hyperprolactinemia	Hyperprolactinemia
C0917801	Sleeplessness	MSH	D007319	Sleep Initiation and Maintenance Disorders	Sleep Initiation and Maintenance Disorders
C0026603	Motion Sickness	MSH	D009041	Airsickness	Motion Sickness
C0027497	Nausea	MSH	D009325	Nausea	Nausea
C0030567	Parkinson Disease	MSH	D010300	Parkinson Disease	Parkinson Disease
C0392156	Akathisia	MSH	D011595	Akathisia	Psychomotor Agitation
C0036341	Schizophrenia	MSH	D012559	Schizophrenia	Schizophrenia
C0042963	Vomiting	MSH	D014839	Vomiting	Vomiting
C0042594	Vestibular Diseases	MSH	D015837	Vestibular Diseases	Vestibular Diseases
C0085096	Peripheral Vascular Diseases	MSH	D016491	Peripheral Vascular Diseases	Peripheral Vascular Diseases
C0162565	Acute intermittent porphyria	MSH	D017118	Porphyria, Acute Intermittent	Porphyria, Acute Intermittent
C0520905	Vomiting, Postoperative	MSH	D020250	Postoperative Nausea	Postoperative Nausea and Vomiting
C0474368	Labor Pain	MSH	D048949	Labor Pain	Labor Pain
C0011581	Depressive disorder	MSH	D003866	Depression, Endogenous	Depression
C0221074	Depression, Postpartum	MSH	D019052	Depression, Postpartum	Depression
		MSH	D013742		Tetanus	Not in DisGeNet

## Sheet: Beta-1 adrenergic receptor
DisGeNet ID	DisGeNet name	Vocabulary	MSH code	Vocabulary Name	Metacore name	Others
C0002962	Angina Pectoris	MSH	D000787	Angina Pectoris	Angina Pectoris
C0004238	Atrial Fibrillation	MSH	D001281	Atrial Fibrillation	Atrial Fibrillation
C0004239	Atrial Flutter	MSH	D001282	Atrial Flutter	Atrial Flutter
C0018801	Heart failure	MSH	D006333	Heart Failure	Heart Failure
C0020538	Hypertensive disease	MSH	D006973	Blood Pressure, High	Hypertension
C0149931	Migraine Disorders	MSH	D008881	Cervical Migraine Syndrome	Migraine Disorders
C0027051	Myocardial Infarction	MSH	D009203	Myocardial Infarction	Myocardial Infarction
C0028840	Ocular Hypertension	MSH	D009798	Glaucoma, Suspect	Ocular Hypertension
C0042514	Tachycardia, Ventricular	MSH	D017180	Tachycardia, Ventricular	Tachycardia, Ventricular
C0242698	Ventricular Dysfunction, Left	MSH	D018487	Ventricular Dysfunction, Left	Ventricular Dysfunction, Left
		MSH	D002303		Cardiac Output, Low	Not in DisGeNet
C0339573	Glaucoma, Primary Open Angle	MSH	D005902	Glaucoma, Open-Angle	Glaucoma, Open-Angle	Removed oncology terms

## Sheet: Alpha-2A adrenergic receptor
DisGeNet ID	DisGeNet name	Vocabulary	MSH code	Vocabulary Name	Metacore name	Others
C1321905	Minimal Brain Dysfunction	MSH	D001289	Attention Deficit Disorder	Attention Deficit Disorder with Hyperactivity
C1571983	Involutional paraphrenia	MSH	D003865	Involutional Depression	Depressive Disorder, Major
C1527304	Allergic Reaction	MSH	D006967	Hypersensitivity	Hypersensitivity
C0020538	Hypertensive disease	MSH	D006973	Blood Pressure, High	Hypertension
C0242350	Erectile dysfunction	MSH	D007172	Dysfunction, Erectile	Erectile Dysfunction
C0277820	Clasp-Knife Spasticity	MSH	D009128	Muscle Spasticity	Muscle Spasticity
C0028840	Ocular Hypertension	MSH	D009798	Glaucoma, Suspect	Ocular Hypertension
C0035455	Rhinitis	MSH	D012220	Rhinitis	Rhinitis
C0027429	Nasal obstruction present finding	MSH	D015508	Nasal Obstruction	Nasal Obstruction
C0011581	Depressive disorder	MSH	D003866	Depression, Endogenous	Depression
C0221074	Depression, Postpartum	MSH	D019052	Depression, Postpartum	Depression
C0339573	Glaucoma, Primary Open Angle	MSH	D005902	Glaucoma, Open-Angle	Glaucoma, Open-Angle	Removed oncology terms
C0031511	Pheochromocytoma	MSH	D010673	Pheochromocytoma	Pheochromocytoma	Removed oncology terms

## Sheet: ACM3
DisGeNet ID	DisGeNet name	Vocabulary	MSH code	Vocabulary Name	Metacore name
C0003811	Cardiac Arrhythmia	MSH	D001145	Cardiac Arrhythmia	Arrhythmia, Cardiac
C0004096	Asthma	MSH	D001249	Asthma	Asthma
C0006266	Bronchial Spasm	MSH	D001986	Bronchial Spasm	Bronchial Spasm
C0013990	Pathological accumulation of air in tissues	MSH	D004646	Emphysema	Emphysema
C0018621	Hay fever	MSH	D006255	Fever, Hay	Rhinitis, Allergic, Seasonal
C0033139	Primary Insomnia	MSH	D007319	Sleep Initiation and Maintenance Disorders	Sleep Initiation and Maintenance Disorders
C0600260	Lung Diseases, Obstructive	MSH	D008173	Lung Diseases, Obstructive	Lung Diseases, Obstructive
C0027497	Nausea	MSH	D009325	Nausea	Nausea
C0030920	Peptic Ulcer	MSH	D010437	Ulcer, Marginal	Peptic Ulcer
C2350878	Focal Emphysema	MSH	D011656	Pulmonary Emphysema	Pulmonary Emphysema
C0035457	Rhinitis, Allergic, Perennial	MSH	D012221	Rhinitis, Allergic, Perennial	Rhinitis, Allergic, Perennial
C0086981	Sicca Syndrome	MSH	D012859	Sicca Syndrome	Sjogren's Syndrome
C0151911	Generalized Spasms	MSH	D013035	Spasm	Spasm
C0042024	Urinary Incontinence	MSH	D014549	Urinary Incontinence	Urinary Incontinence
C0042963	Vomiting	MSH	D014839	Vomiting	Vomiting
C0080274	Urinary Retention	MSH	D016055	Urinary Retention	Urinary Retention
C0024117	Chronic Obstructive Airway Disease	MSH	D029424	Chronic Obstructive Airway Disease	Pulmonary Disease, Chronic Obstructive
C0008677	Bronchitis, Chronic	MSH	D029481	Bronchitis, Chronic	Bronchitis, Chronic
C0022104	Irritable Bowel Syndrome	MSH	D043183	Irritable Bowel Syndrome	Irritable Bowel Syndrome
C0474368	Labor Pain	MSH	D048949	Labor Pain	Labor Pain

## Sheet: NET
DisGeNet ID	DisGeNet name	Vocabulary	MSH code	Vocabulary Name	Metacore name	Others
C0003469	Anxiety Disorders	MSH	D001008	Anxiety Disorders	Anxiety Disorders
C1263846	Attention deficit hyperactivity disorder	MSH	D001289	Attention Deficit Disorder	Attention Deficit Disorder with Hyperactivity
C1269683	Major Depressive Disorder	MSH	D003865	Involutional Depression	Depressive Disorder, Major
C0011882	Diabetic Neuropathies	MSH	D003929	Diabetic Neuropathies	Diabetic Neuropathies
C0014394	Enuresis	MSH	D004775	Enuresis	Enuresis
C0028754	Obesity	MSH	D009765	Obesity	Obesity
C0028768	Obsessive-Compulsive Disorder	MSH	D009771	Obsessive-Compulsive Disorder	Obsessive-Compulsive Disorder
C0085159	Seasonal Affective Disorder	MSH	D016574	Seasonal Affective Disorder	Seasonal Affective Disorder
C0013415	Dysthymic Disorder	MSH	D019263	Dysthymic Disorder	Dysthymic Disorder
C0041696	Unipolar Depression	MSH	D003866	Depression, Endogenous	Depression
C0221074	Depression, Postpartum	MSH	D019052	Depression, Postpartum	Depression
					Smoking Cessation	Can't find MSH ID

## Sheet: MCR
DisGeNet ID	DisGeNet name	Vocabulary	MSH code	Vocabulary Name	Metacore name
C0001144	Acne Vulgaris	MSH	D000152	Acne Vulgaris	Acne Vulgaris
C0151603	Anasarca	MSH	D004487	Edema	Edema
C0018802	Congestive heart failure	MSH	D006333	Heart Failure	Heart Failure
C0020428	Hyperaldosteronism	MSH	D006929	Hyperaldosteronism	Hyperaldosteronism
C0020538	Hypertensive disease	MSH	D006973	Blood Pressure, High	Hypertension
C0020621	Hypokalemia	MSH	D007008	Hypokalemia	Hypokalemia
C0025322	Premature Menopause	MSH	D008594	Premature Menopause	Menopause, Premature
C0026769	Multiple Sclerosis	MSH	D009103	Multiple Sclerosis	Multiple Sclerosis
C0027051	Myocardial Infarction	MSH	D009203	Myocardial Infarction	Myocardial Infarction

## Sheet: HTR6
DisGeNet ID	DisGeNet name	Vocabulary	MSH code	Vocabulary Name	Metacore name	Others
C0005586	Bipolar Disorder	MSH	D001714	Bipolar Disorder	Bipolar Disorder
C0019521	Hiccup	MSH	D006606	Hiccup	Hiccup
C0027497	Nausea	MSH	D009325	Nausea	Nausea
C0036341	Schizophrenia	MSH	D012559	Schizophrenia	Schizophrenia
C0042963	Vomiting	MSH	D014839	Vomiting	Vomiting
C0162565	Acute intermittent porphyria	MSH	D017118	Porphyria, Acute Intermittent	Porphyria, Acute Intermittent
		MSH	D013742		Tetanus	Not in DisGeNet

## Sheet: IFNAR1
DisGeNet ID	DisGeNet name	Vocabulary	MSH code	Vocabulary Name	Metacore name	Others
C0751324	Multiple Sclerosis, Acute Fulminating	MSH	D009103	Multiple Sclerosis	Multiple Sclerosis
C0751967	Multiple Sclerosis, Relapsing-Remitting	MSH	D020529	Multiple Sclerosis, Acute Relapsing	Multiple Sclerosis, Relapsing-Remitting
C0025202	melanoma	MSH	D008545	Melanoma	Melanoma	Removed oncology terms

## Sheet: BTK
DisGeNet ID	DisGeNet name	Vocabulary	MSH code	Vocabulary Name	Metacore name	Others
C0026769	Multiple Sclerosis	MSH	D009103	Multiple Sclerosis	Multiple Sclerosis
C0023434	Chronic Lymphocytic Leukemia	MSH	D015451	Chronic Lymphocytic Leukemia	Leukemia, Lymphocytic, Chronic, B-Cell	Removed oncology term
C0751958	Lymphoma, Lymphocytic, Intermediate	MSH	D020522	Lymphoma, Lymphocytic, Diffuse, Poorly-Differentiated	Lymphoma, Mantle-Cell	Removed oncology term

## Sheet: SERT
DisGeNet ID	DisGeNet name	Vocabulary	MSH code	Vocabulary Name	Metacore name
C0376280	Anxiety States, Neurotic	MSH	D001008	Anxiety Disorders	Anxiety Disorders
C1269683	Major Depressive Disorder	MSH	D003865	Involutional Depression	Depressive Disorder, Major
C0011882	Diabetic Neuropathies	MSH	D003929	Diabetic Neuropathies	Diabetic Neuropathies
C0014394	Enuresis	MSH	D004775	Enuresis	Enuresis
C0028754	Obesity	MSH	D009765	Obesity	Obesity
C0028768	Obsessive-Compulsive Disorder	MSH	D009771	Obsessive-Compulsive Disorder	Obsessive-Compulsive Disorder
C0349231	Phobic anxiety disorder	MSH	D010698	Claustrophobia	Phobic Disorders
C0033046	Premenstrual syndrome	MSH	D011293	Syndrome, Premenstrual	Premenstrual Syndrome
C0730525	Chronic Post-Traumatic Stress Disorder	MSH	D013313	Post-Traumatic Stress Disorder	Stress Disorders. Post-Traumatic
C0086769	Panic Attacks	MSH	D016584	Panic Disorder	Panic Disorder
C0011581	Depressive disorder	MSH	D003866	Depression, Endogenous	Depression
C0221074	Depression, Postpartum	MSH	D019052	Depression, Postpartum	Depression

[truncated: 5 more sheets: HTR2A, Histamine H1 receptor, GABA-A receptor, COX-2(PTGS2), TNF-alpha]
