# Supplementary material for: An integrative network-based approach for drug target indication expansion
Source: PLoS One. 2021 Jul 9;16(7):e0253614. doi: 10.1371/journal.pone.0253614 (PMC8270215; doi:10.1371/journal.pone.0253614)
Supplement: S2 File — (CSV) [file pone.0253614.s004.csv]

pval	common_node	dm_node	disease	mshid	number_nodes	fdr
1.16E-303	160	204	Seborrheic dermatitis of scalp	D063807	4	7.75E-300
2.42E-299	158	201	SPINOCEREBELLAR ATAXIA 23	C537201	1	1.62E-295
2.42E-299	158	201	Sensation Disorders	D012678	1	1.62E-295
2.42E-299	158	201	Plague	D010930	1	1.62E-295
2.42E-299	158	201	Irritable Mood	D007508	1	1.62E-295
5.35E-298	160	213	Onychomycosis	D014009	15	3.58E-294
3.31E-296	157	201	Pentosuria	C536652	1	2.22E-292
3.31E-296	157	201	Bacteroides Infections	D001442	1	2.22E-292
1.73E-295	158	207	Cheilitis	D002613	10	1.16E-291
9.40E-294	159	215	Oral candidiasis	D002180	18	6.29E-290
2.28E-290	159	221	Candidiasis, Chronic Mucocutaneous	D002178	23	1.52E-286
5.30E-290	155	201	Tyrosine Kinase 2 Deficiency	C566928	1	3.54E-286
5.30E-290	155	201	Leukoerythroblastic Anemia	D000750	1	3.54E-286
5.30E-290	155	201	INFLAMMATORY BOWEL DISEASE 25, AUTOSOMAL RECESSIVE	C567251	1	3.54E-286
2.27E-289	155	202	COLD-INDUCED SWEATING SYNDROME 1	C536214	3	1.52E-285
2.27E-289	155	202	Bronchial Spasm	D001986	3	1.52E-285
3.98E-288	155	204	Intraabdominal Infections	D059413	4	2.66E-284
3.98E-288	155	204	STUVE-WIEDEMANN SYNDROME	C537502	4	2.66E-284
1.06E-287	157	215	Lobomycosis	D060368	16	7.06E-284
1.45E-287	156	210	Hand, Foot and Mouth Disease	D006232	17	9.70E-284
6.21E-287	154	201	Hyper-Ige Recurrent Infection Syndrome, Autosomal Dominant	C567925	1	4.15E-283
2.61E-286	154	202	Rheumatoid Arthritis, Systemic Juvenile	C565798	3	1.74E-282
3.75E-284	156	216	Gastroenteritis	D005759	24	2.51E-280
6.94E-284	154	206	Amyloidosis, Primary Cutaneous	C562642	7	4.63E-280
6.94E-284	154	206	Entamoeba histolytica Infection	D004749	6	4.63E-280
6.94E-284	153	201	Glutaric aciduria, type 1	C536833	3	4.63E-280
2.08E-283	155	212	Genital Herpes	D006558	12	1.39E-279
6.94E-284	153	201	Cardiac Output, High	D016534	1	4.63E-280
6.94E-284	153	201	Fetal Resorption	D005327	1	4.63E-280
6.94E-284	153	201	Galactorrhea not associated with childbirth	C537072	1	4.63E-280
6.94E-284	153	201	Tuberculosis, Laryngeal	D014387	1	4.63E-280
6.94E-284	153	201	Ventricular Dysfunction, Right	D018497	1	4.63E-280
6.94E-284	153	201	Severe Combined Immunodeficiency, Autosomal Recessive, T Cell-Negative, B Cell-Positive, NK Cell-Negative	C563440	1	4.63E-280
6.94E-284	153	201	Infant Gynecomastia	D006177	1	4.63E-280
6.94E-284	153	201	Episodic Cluster Headache	D003027	1	4.63E-280
6.94E-284	153	201	Puerperal Disorders	D011644	1	4.63E-280
2.85E-283	153	202	Severe Combined Immunodeficiency, Autosomal Recessive, T Cell Negative, B Cell Positive, NK Cell Positive	C563822	3	1.90E-279
2.85E-283	153	202	Evans syndrome	C536380	3	1.90E-279
2.85E-283	153	202	Deafness, Sudden	D003639	3	1.90E-279
2.85E-283	153	202	Tinea	D014005	2	1.90E-279
2.85E-283	153	202	Arthropathy, Erosive	C565273	2	1.90E-279
2.85E-283	153	202	Pestivirus Infections	D018182	2	1.90E-279
2.85E-283	153	202	Leukemoid Reaction	D007955	2	1.90E-279
2.85E-283	153	202	Neutrophilia, Hereditary	C563010	2	1.90E-279
2.85E-283	153	202	Mycobacterium Infections, Nontuberculous	D009165	2	1.90E-279
2.85E-283	153	202	Mikulicz Disease	D008882	2	1.90E-279
1.04E-282	154	208	Chills	D023341	10	6.91E-279
1.62E-282	156	219	Job Syndrome	D007589	21	1.08E-278
1.15E-282	153	203	Milk Allergy	D016269	3	7.68E-279
1.15E-282	153	203	Eyelid Diseases	D005141	3	7.68E-279
2.76E-282	155	214	Candidiasis of vagina	D002181	19	1.84E-278
4.60E-282	153	204	Thrombocytopenia-Absent Radius Syndrome	C536940	7	3.06E-278
4.60E-282	153	204	Schimke immunoosseous dysplasia	C536629	6	3.06E-278
4.60E-282	153	204	Fungemia	D016469	5	3.06E-278
4.60E-282	153	204	Scleritis	D015423	5	3.06E-278
4.60E-282	153	204	Hepatitis D, Chronic	D019701	5	3.06E-278
4.60E-282	153	204	Rasmussen Syndrome	D004660	5	3.06E-278
4.60E-282	153	204	Bluetongue infection	D001819	4	3.06E-278
1.81E-281	153	205	Erythromelalgia	D004916	8	1.20E-277
1.81E-281	153	205	Acute-Phase Reaction	D000210	6	1.20E-277
1.81E-281	153	205	Chorioretinitis	D002825	5	1.20E-277
8.97E-281	157	228	X-Linked Combined Immunodeficiency Diseases	D053632	30	5.95E-277
7.02E-281	153	206	Venezuelan equine encephalomyelitis	D004685	9	4.66E-277
7.02E-281	153	206	IgE RESPONSIVENESS, ATOPIC	C564133	8	4.66E-277
7.02E-281	153	206	Fatal Familial Insomnia	D034062	8	4.66E-277
2.68E-280	153	207	Cytomegalovirus Retinitis	D017726	7	1.78E-276
2.68E-280	153	207	Status Asthmaticus	D013224	7	1.78E-276
2.68E-280	153	207	Bronchiolitis, Viral	D001990	7	1.78E-276
2.97E-280	152	202	Subacute Bacterial Endocarditis	D004698	6	1.97E-276
7.13E-280	154	213	Colitis, Lymphocytic	D046730	14	4.73E-276
1.01E-279	153	208	Lambert-Eaton Myasthenic Syndrome	D015624	13	6.71E-276
1.18E-279	152	203	Rasmussen subacute encephalitis	C535291	4	7.82E-276
1.18E-279	152	203	Paresthesia, Distal	D010292	4	7.82E-276
1.18E-279	152	203	Kimura Disease	D000796	3	7.82E-276
1.18E-279	152	203	Typhlitis	D053706	3	7.82E-276
4.62E-279	152	204	Colitis, Microscopic	D046728	5	3.06E-275
1.61E-278	155	221	Rubella	D012409	29	1.07E-274
2.45E-278	158	239	Pneumococcal Infections	D011008	41	1.62E-274
1.78E-278	152	205	Erythema Infectiosum	D016731	7	1.18E-274
1.78E-278	152	205	Bilateral Headache	D006261	5	1.18E-274
1.78E-278	152	205	Hemorrhagic Fever, Crimean	D006479	5	1.18E-274
1.78E-278	152	205	Secondary Peritonitis	D010538	5	1.18E-274
1.78E-278	152	205	Chemical Burns	D002057	5	1.18E-274
3.10E-278	154	216	Colitis, Collagenous	D046729	16	2.05E-274
5.02E-278	153	211	Erythrocytosis	D011086	12	3.32E-274
5.02E-278	153	211	Immediate hypersensitivity	D006969	11	3.32E-274
6.77E-278	152	206	Juvenile pauciarticular chronic arthritis	C536312	7	4.48E-274
1.06E-277	154	217	Eczema Herpeticum	D007617	18	7.03E-274
1.74E-277	155	223	Oral Ulcer	D019226	26	1.15E-273
1.80E-277	153	212	Middle East Respiratory Syndrome	D018352	14	1.19E-273
1.80E-277	153	212	Helicobacter Infections	D016481	13	1.19E-273
7.49E-278	151	201	AIDS-Related Opportunistic Infections	D017088	1	4.95E-274
7.49E-278	151	201	Laron syndrome type 2	C537871	1	4.95E-274
7.49E-278	151	201	Wells syndrome	C536693	1	4.95E-274
2.54E-277	152	207	Polyomavirus Infections	D027601	7	1.68E-273
7.04E-277	156	230	Eczema, Infantile	D003876	34	4.65E-273
2.96E-277	151	202	Ferrochelatase deficiency	D046351	3	1.95E-273
2.96E-277	151	202	Chromosome 9, trisomy	C538028	2	1.95E-273
9.41E-277	152	208	Multiple Sclerosis, Primary Progressive	D020528	11	6.21E-273
9.41E-277	152	208	Distemper	D004216	8	6.21E-273
1.15E-276	151	203	Skin Diseases, Viral	D017193	3	7.60E-273
4.67E-276	160	257	Uveomeningoencephalitic Syndrome	D014607	63	3.08E-272
4.42E-276	151	204	Lassitude	D005221	4	2.92E-272
1.33E-275	154	221	Malaria, Vivax	D016780	24	8.75E-272
1.24E-275	152	210	Foot-and-Mouth Disease	D005536	13	8.20E-272
1.24E-275	152	210	Folliculitis	D005499	12	8.20E-272
1.67E-275	151	205	Snoring	D012913	6	1.10E-271
4.43E-275	152	211	Hypoplastic anemia	D000741	13	2.92E-271
4.43E-275	152	211	Pure Red-Cell Aplasia	D012010	11	2.92E-271
8.89E-275	153	217	Hidradenitis Suppurativa	D017497	18	5.86E-271
8.89E-275	153	217	Angiolymphoid hyperplasia	D005871	17	5.86E-271
1.48E-274	157	241	Parasitic Diseases	D010272	47	9.75E-271
1.39E-274	154	223	Upper Respiratory Infections	D012141	28	9.17E-271
1.99E-274	162	275	Mycobacterium Infections	D009164	88	1.31E-270
1.56E-274	152	212	Filarial Elephantiases	D004605	16	1.03E-270
1.56E-274	152	212	Urticaria Pigmentosa	D014582	13	1.03E-270
2.97E-274	153	218	Erythema Nodosum	D004893	22	1.96E-270
7.25E-275	150	201	Proprotein Convertase 1 3 Deficiency	C563423	1	4.78E-271
9.84E-274	153	219	Asthma, Aspirin-Induced	D055963	19	6.48E-270
8.37E-274	151	208	Laron Syndrome	D046150	8	5.51E-270
2.12E-273	158	250	Bronchiolitis	D001988	55	1.39E-269
1.07E-273	150	203	Klippel-Trenaunay-Weber Syndrome	D007715	4	7.06E-270
1.07E-273	150	203	Pediatric ulcerative colitis	C536315	3	7.06E-270
1.07E-273	150	203	Dysentery	D004403	3	7.06E-270
4.84E-273	155	232	Hepatitis D Infection	D003699	41	3.18E-269
4.39E-273	154	226	Hypergammaglobulinemia	D006942	28	2.89E-269
3.01E-273	151	209	Thrombocytosis, Autosomal Dominant	D013920	9	1.98E-269
4.39E-273	154	226	Trachoma	D014141	26	2.89E-269
1.04E-272	153	221	Pulmonary Alveolar Proteinosis	D011649	30	6.86E-269
5.51E-272	150	206	Pycnodysostosis	D058631	6	3.62E-268
1.27E-271	154	229	Polyglandular Type I Autoimmune Syndrome	D016884	35	8.36E-268
6.71E-272	149	201	Arthrogryposis multiplex congenita, distal type 2	C535379	1	4.41E-268
6.71E-272	149	201	Insulin-Like Growth Factor I, Resistance to, due to Increased Binding Protein	C564817	1	4.41E-268
6.71E-272	149	201	Preeclamptic toxemia	C538543	1	4.41E-268
6.71E-272	149	201	COLLAGENOSIS, FAMILIAL REACTIVE PERFORATING	C565687	1	4.41E-268
6.71E-272	149	201	Tinea Capitis	D014006	1	4.41E-268
6.71E-272	149	201	Aleutian Mink Disease	D000453	1	4.41E-268
6.71E-272	149	201	Pyloric Stenosis, Infantile Hypertrophic, 5	C567283	1	4.41E-268
6.71E-272	149	201	Surfactant Metabolism Dysfunction, Pulmonary, 1	C566882	1	4.41E-268
6.71E-272	149	201	SURFACTANT METABOLISM DYSFUNCTION, PULMONARY, 2 (disorder)	C567048	1	4.41E-268
3.85E-271	154	230	Pneumonia, Bacterial	D018410	31	2.52E-267
2.55E-271	149	202	Alveolar capillary dysplasia	C536590	5	1.67E-267
2.55E-271	149	202	Thyroid Dyshormonogenesis 5	C562771	3	1.67E-267
2.55E-271	149	202	RDS - infants	C538359	2	1.67E-267
2.55E-271	149	202	Pulmonary alveolar proteinosis, congenital	C535832	2	1.67E-267
2.55E-271	149	202	Chilblains	D002647	2	1.67E-267
2.19E-270	156	244	Severe Dengue	D019595	55	1.44E-266
9.55E-271	149	203	Surfactant Dysfunction	C580477	3	6.26E-267
9.55E-271	149	203	Hypophysitis	D000072659	3	6.26E-267
9.55E-271	149	203	Chromosome 22q11.2 Deletion Syndrome, Distal	C567511	3	6.26E-267
2.47E-270	152	220	Rheumatoid Nodule	D012218	20	1.62E-266
3.53E-270	149	204	Lennox-Gastaut syndrome	D065768	7	2.31E-266
3.53E-270	149	204	Congenital macrodactylia	C562546	6	2.31E-266
9.85E-270	153	227	Brucellosis	D002006	32	6.45E-266
8.78E-270	150	210	Hyaline Membrane Disease	D006819	11	5.75E-266
2.53E-269	157	253	Pustulosis of Palms and Soles	D011565	63	1.66E-265
4.65E-269	149	206	Desquamative interstitial pneumonia	C562470	6	3.04E-265
1.19E-268	156	248	Parasitemia	D018512	61	7.81E-265
1.78E-268	151	218	Yellow Fever	D015004	23	1.16E-264
2.42E-268	152	224	Complete trisomy 18 syndrome	D000073842	30	1.58E-264
5.93E-269	148	201	Interferon gamma, receptor 1, deficiency	C535530	1	3.88E-265
4.42E-268	157	256	Mitral Valve Stenosis	D008946	68	2.89E-264
4.75E-268	159	270	Leishmaniasis, Visceral	D007898	79	3.10E-264
3.48E-268	150	213	Pediatric Crohn's disease	C536215	15	2.28E-264
5.10E-268	155	243	Lymphocytic Choriomeningitis	D008216	50	3.33E-264
2.02E-267	149	209	Rales	D012135	13	1.32E-263
4.83E-267	160	280	Cholangitis, Sclerosing	D015209	118	3.16E-263
5.71E-267	151	221	Familial erythrocytosis	C536842	23	3.73E-263
5.53E-266	153	235	Tropical Spastic Paraparesis	D015493	35	3.61E-262
3.75E-266	148	206	Miller-McKusick-Malvaux-Syndrome (3M Syndrome)	C535314	8	2.45E-262
5.02E-266	147	201	Emaciation	D004614	2	3.28E-262
2.03E-265	159	277	Periodontitis, Juvenile	D010520	82	1.33E-261
5.02E-266	147	201	POLYDACTYLY, POSTAXIAL, WITH PROGRESSIVE MYOPIA	C536331	1	3.28E-262
5.02E-266	147	201	Premenstrual syndrome	D011293	1	3.28E-262
4.08E-265	150	219	Capillary malformation (disorder)	C562760	22	2.66E-261
1.84E-265	147	202	Endemic Diseases	D019353	2	1.20E-261
1.84E-265	147	202	Vaginitis	D014627	2	1.20E-261
1.84E-265	147	202	Islet Cell Adenoma	D007516	2	1.20E-261
6.64E-265	147	203	Alcoholic Neuropathy	D020269	5	4.33E-261
1.65E-264	156	258	Leishmaniasis	D007896	64	1.07E-260
1.65E-264	156	258	Brain Lacerations	D001930	62	1.07E-260
6.64E-265	147	203	Breast Cyst	D047688	4	4.33E-261
3.52E-264	158	273	Acquired Hypogammaglobulinemia	D017074	81	2.30E-260
2.37E-264	147	204	Resistance to Insulin-Like Growth Factor I	C564816	4	1.54E-260
1.22E-263	150	222	Aphthous Stomatitis	D013281	25	7.94E-260
2.85E-263	149	217	Orchitis	D009920	20	1.86E-259
1.64E-262	162	309	Leprosy	D007918	125	1.07E-258
9.12E-262	156	265	Sicca Syndrome	D012859	71	5.94E-258
7.48E-261	151	234	Hemorrhagic Fever, Ebola	D019142	52	4.87E-257
7.48E-261	151	234	Cutaneous Mastocytosis	D034701	41	4.87E-257
9.17E-261	153	247	Viremia	D014766	53	5.97E-257
7.06E-260	156	270	Chagas Disease	D014355	81	4.60E-256
1.07E-259	152	243	Alopecia Areata	D000506	54	6.95E-256
1.07E-259	152	243	Respiratory Tract Diseases	D012140	51	6.95E-256
7.28E-260	146	207	Schistosomiasis japonica	D012554	7	4.74E-256
3.15E-260	145	201	Cataract, Variable Zonular Pulverulent	C565132	1	2.05E-256
8.39E-259	160	304	Uveitis	D014605	119	5.46E-255
1.34E-258	145	204	Niemann-Pick Disease, Type B	D052537	4	8.69E-255
8.66E-258	158	291	Dermatitis, Allergic Contact	D017449	101	5.63E-254
1.45E-257	162	325	Tuberculosis, Pulmonary	D014397	142	9.45E-254
4.07E-257	154	263	Hay fever	D006255	75	2.64E-253
3.85E-257	147	218	Acute-On-Chronic Liver Failure	D065290	19	2.51E-253
8.42E-257	152	250	Failure to Thrive	D005183	64	5.47E-253
9.91E-257	153	257	Eosinophilic esophagitis	D057765	73	6.44E-253
1.40E-256	160	311	Pruritus	D011537	129	9.06E-253
1.89E-256	158	295	Respiratory Syncytial Virus Infections	D018357	103	1.23E-252
1.68E-256	145	208	Persistent Fetal Circulation Syndrome	D010547	9	1.09E-252
8.11E-257	144	202	Louping Ill	D008146	2	5.27E-253
4.33E-256	162	330	Hypersensitivity	D006967	158	2.81E-252
3.72E-256	148	226	Pleural Tuberculosis	D014396	29	2.41E-252
1.83E-255	158	298	Dermatomyositis	D003882	105	1.19E-251
9.02E-255	147	223	Pulmonary Eosinophilia	D011657	28	5.85E-251
9.02E-255	147	223	Anthracosis	D055008	25	5.85E-251
2.01E-254	152	256	Respiration Disorders	D012120	66	1.30E-250
2.38E-254	148	230	Leprosy, Lepromatous	D015440	37	1.55E-250
4.30E-254	151	250	Libman-Sacks Disease	D008180	53	2.79E-250
4.90E-254	152	257	Mastocytosis, Systemic	D034721	62	3.18E-250
4.91E-254	149	237	Russell-Silver syndrome	D056730	43	3.18E-250
7.52E-254	147	225	Hyper-IgM Immunodeficiency Syndrome, Type 1	D053307	27	4.88E-250
1.31E-253	149	238	Multiple Sclerosis, Acute Fulminating	D009103	42	8.48E-250
3.20E-253	158	305	Vasculitis	D014657	116	2.08E-249
3.20E-253	158	305	Hepatitis, Autoimmune	D019693	115	2.08E-249
1.91E-253	143	203	Periodontal Pocket	D010514	3	1.24E-249
1.13E-252	144	210	MILES-CARPENTER X-LINKED MENTAL RETARDATION SYNDROME	C537472	12	7.30E-249
3.40E-252	157	300	Arthralgia	D018771	120	2.20E-248
3.98E-252	151	255	Mastocytosis	D008415	61	2.58E-248
5.21E-252	146	223	Echinococcosis	D004443	28	3.37E-248
7.49E-252	153	270	Lobar Pneumonia	D011014	75	4.85E-248
3.59E-251	147	231	Toxic Shock Syndrome	D012772	40	2.32E-247
4.17E-251	145	219	Invasive Pulmonary Aspergillosis	D055744	22	2.70E-247
9.53E-251	158	313	Chronic Periodontitis	D055113	129	6.17E-247
1.51E-250	156	297	Diabetes, Autoimmune	D003922	100	9.79E-247
3.17E-250	156	298	Pseudohyperkalemia Cardiff	C535827	108	2.05E-246
3.11E-250	144	215	Chronic Q Fever	D011778	16	2.01E-246
9.29E-250	144	216	Eosinophilic granulomatosis with polyangiitis	D015267	18	6.01E-246
6.57E-249	143	212	Guillain-Barre Syndrome, Familial	D020275	15	4.25E-245
6.51E-248	164	380	Graft-vs-Host Disease	D006086	197	4.21E-244
8.81E-248	147	239	Candidiasis	D002177	49	5.69E-244
8.81E-248	147	239	Toxoplasmosis	D014123	41	5.69E-244
1.49E-247	160	342	Immune thrombocytopenic purpura	D016553	155	9.62E-244
1.46E-247	149	253	Idiopathic Inflammatory Myopathies	D009220	58	9.43E-244
2.08E-247	156	307	Myocarditis	D009205	116	1.34E-243
1.94E-247	144	221	Lymphadenitis	D008199	25	1.25E-243
6.24E-247	159	335	Allergic rhinitis (disorder)	D065631	149	4.03E-243
7.68E-247	162	364	Dermatitis	D003872	171	4.96E-243
1.28E-245	143	219	Sialadenitis	D012793	19	8.24E-242
4.39E-245	162	371	Lupus Nephritis	D008181	187	2.83E-241
3.63E-245	143	220	Cryoglobulinemia	D003449	24	2.35E-241
3.35E-245	142	214	Mycobacterium avium-intracellulare Infection	D015270	15	2.16E-241
4.52E-244	145	235	Confusion	D003221	42	2.91E-240
8.14E-244	151	278	Sweating	D013546	88	5.25E-240
8.14E-244	151	278	Hyperhidrosis disorder	D006945	88	5.25E-240
1.42E-242	140	208	Amebiasis	D000562	11	9.18E-239
2.32E-241	161	376	Nasal Polyps	D009298	202	1.49E-237
2.77E-241	139	205	Pneumonia, Viral	D011024	5	1.79E-237
1.92E-240	155	322	Periodontal Diseases	D010510	127	1.24E-236
2.15E-240	143	231	End Stage Liver Disease	D058625	37	1.38E-236
2.92E-240	142	225	Ileitis	D007079	28	1.88E-236
9.35E-240	140	214	Rosacea	D012393	19	6.02E-236
7.74E-240	139	208	Chronic periaortitis	D012185	8	4.99E-236
7.01E-239	141	222	Anti-Neutrophil Cytoplasmic Antibody-Associated Vasculitis	D056648	22	4.52E-235
6.78E-238	157	350	Eosinophilia	D004802	168	4.37E-234
1.64E-237	139	213	Meningoencephalitis	D008590	16	1.06E-233
4.67E-237	139	214	Polymyalgia Rheumatica	D011111	14	3.01E-233
1.02E-236	150	292	Giant Cell Arteritis	D013700	98	6.59E-233
2.26E-236	157	356	Hashimoto Disease	D050031	165	1.46E-232
2.66E-236	137	204	Vaginal Diseases	D014623	8	1.71E-232
8.48E-236	155	339	Dengue Fever	D003715	151	5.46E-232
1.30E-235	160	390	Immune System Diseases	D007154	218	8.35E-232
3.47E-235	162	414	Behcet Syndrome	D001528	230	2.23E-231
2.84E-235	138	212	Latent Autoimmune Diabetes in Adults	D000071698	14	1.82E-231
1.13E-234	165	452	Ankylosing spondylitis	D013167	292	7.25E-231
2.07E-234	139	220	Lupus Erythematosus, Subacute Cutaneous	D008178	21	1.33E-230
4.97E-235	136	201	Splenic Infarction	D013159	1	3.20E-231
2.25E-234	138	214	Ileal Diseases	D007077	16	1.45E-230
1.36E-233	160	399	Hepatitis A	D006506	226	8.74E-230
1.95E-233	163	434	Bacterial Infections	D001424	250	1.25E-229
1.25E-232	142	244	Bronchitis, Chronic	D029481	56	8.03E-229
2.57E-232	135	201	Duodenogastric Reflux	D004383	1	1.65E-228
7.73E-232	135	202	Neutropenia, Nonimmune Chronic Idiopathic, Adult	C564320	2	4.97E-228
7.28E-231	166	485	Encephalomyelitis	D004679	313	4.67E-227
1.20E-230	163	448	Celiac Disease	D002446	272	7.69E-227
6.22E-230	136	212	Parainfluenza	D018184	14	3.99E-226
2.45E-229	153	345	Myasthenia Gravis	D009157	154	1.57E-225
5.50E-229	158	398	Hepatitis B, Chronic	D019694	210	3.53E-225
4.68E-229	136	214	Pyoderma Gangrenosum	D017511	18	3.01E-225
3.80E-229	134	202	furuncle	D005667	3	2.44E-225
2.35E-228	133	198	Impairment, Light Touch Sensation	D020886	2	1.51E-224
2.20E-227	164	478	Graves Disease	D006111	293	1.41E-223
2.68E-227	170	563	Eczema	D004485	400	1.72E-223
7.03E-227	138	232	Middle Cerebral Artery Thrombosis	D020244	33	4.51E-223
1.66E-226	136	220	Hemorrhagic Fevers, Viral	D006482	25	1.06E-222
2.11E-226	139	240	Neuromyelitis Optica	D009471	42	1.35E-222
2.09E-226	134	208	Pelvic Pain	D017699	8	1.34E-222
9.06E-226	143	271	Rheumatism	D012216	84	5.81E-222
5.20E-226	133	203	Meningism	D008580	3	3.33E-222
1.19E-224	133	206	Viral Encephalitis	D018792	10	7.59E-221
7.54E-224	138	240	Drug Allergy	D004342	41	4.83E-220
2.58E-222	156	407	Leukopenia	D007970	224	1.65E-218
1.53E-222	134	217	Dermatitis, Irritant	D017453	22	9.78E-219
1.85E-222	132	205	Uveitis, Intermediate	D015867	5	1.18E-218
1.01E-221	134	219	Respiratory Hypersensitivity	D012130	20	6.48E-218
1.01E-221	134	219	Amebic colitis	D004404	19	6.48E-218
6.00E-220	153	385	Vitiligo	D014820	208	3.84E-216
2.82E-220	131	204	Arthritis, Suppurative	D001170	4	1.81E-216
5.94E-220	133	217	Herpes encephalitis	D020803	18	3.80E-216
1.17E-219	146	317	Sezary Syndrome	D012751	127	7.46E-216
1.02E-219	134	224	Anterior uveitis	D014606	24	6.49E-216
1.52E-219	133	218	Listeriosis	D008088	21	9.69E-216
3.85E-219	133	219	Bronchitis	D001991	20	2.46E-215
2.84E-218	156	427	Myeloproliferative disease	D009196	244	1.82E-214
1.56E-218	131	208	Diffuse panbronchiolitis	C536174	11	9.94E-215
4.03E-218	137	249	Chronic Fatigue Syndrome	D015673	55	2.57E-214
7.52E-217	131	212	Dyspareunia	D004414	13	4.80E-213
8.57E-217	130	206	Congenital amegakaryocytic thrombocytopenia	C535982	6	5.47E-213
2.41E-216	142	294	Abortion, Tubal	D000022	102	1.54E-212
6.41E-216	151	382	Sarcoidosis	D012507	198	4.09E-212
9.05E-216	158	465	Hepatitis	D006505	283	5.78E-212
9.79E-216	162	519	Dermatologic disorders	D012871	362	6.25E-212
2.28E-216	129	201	Pulmonary renal syndrome	C538458	1	1.46E-212
1.46E-215	134	235	Diffuse Scleroderma	D045743	36	9.30E-212
1.14E-213	155	439	Lupus Vulgaris	D008177	248	7.30E-210
8.05E-213	135	250	White Blood Cell Count procedure	D007958	89	5.14E-209
6.04E-212	165	589	Inflammation	D007249	402	3.85E-208
1.01E-211	129	212	Nephropathic cystinosis	D003554	15	6.43E-208
1.25E-211	128	206	Pericarditis	D010493	6	7.96E-208
4.09E-210	169	670	Tuberculosis	D014376	511	2.61E-206
2.17E-210	128	209	Small Fiber Neuropathy	D000071075	11	1.38E-206
4.10E-210	137	274	Henoch-Schoenlein Purpura	D011695	84	2.61E-206
2.17E-210	128	209	Ocular Toxoplasmosis	D014126	9	1.38E-206
7.26E-210	152	423	Acute Coronary Syndrome	D054058	234	4.62E-206
9.20E-210	159	514	Hepatitis C, Chronic	D019698	324	5.86E-206
2.52E-210	127	203	Myeloperoxidase Deficiency	C562864	3	1.61E-206
1.15E-209	155	461	Lupus Erythematosus, Discoid	D008179	270	7.35E-206
2.29E-209	169	676	Influenza	D007251	510	1.46E-205
2.45E-209	141	311	Monoclonal Gammopathy of Undetermined Significance	D008998	125	1.56E-205
5.21E-209	164	594	Septicemia	D018805	416	3.31E-205
5.70E-209	129	219	Cryopyrin-Associated Periodic Syndromes	D056587	19	3.63E-205
5.75E-208	162	570	Malaria	D008288	414	3.66E-204
1.32E-208	126	201	Inhalational anthrax	C571912	2	8.42E-205
1.32E-208	126	201	Bronchiolitis, Proliferative	D001989	1	8.42E-205
1.32E-208	126	201	Spirochaetales Infections	D013145	1	8.42E-205
1.32E-208	126	201	Pontiac Fever	D007877	1	8.42E-205
1.32E-208	126	201	Salmonella Infections, Animal	D012481	1	8.42E-205
1.32E-208	126	201	Perceptual Disorders	D010468	1	8.42E-205
4.73E-207	152	438	Juvenile arthritis	D001171	285	3.01E-203
2.39E-207	126	204	Joint Tuberculosis	D014394	5	1.52E-203
6.18E-207	126	205	Leukocyte-Adhesion Deficiency Syndrome	D018370	6	3.93E-203
1.70E-206	147	383	Severe Combined Immunodeficiency	D016511	195	1.08E-202
4.86E-206	180	939	Ulcerative Colitis	D003093	783	3.08E-202
1.58E-206	126	206	Bronchopulmonary Aspergillosis	D055732	6	1.01E-202
4.78E-206	125	201	DIABETES MELLITUS, INSULIN-DEPENDENT, 12	C563326	1	3.03E-202
3.64E-205	139	309	Measles	D008457	121	2.31E-201
1.25E-205	125	202	Farmer's Lung	D005203	2	7.92E-202
5.67E-205	128	223	Drug Eruptions	D003875	23	3.60E-201
6.35E-205	126	210	Clostridium difficile infection	D003015	15	4.03E-201
8.31E-205	125	204	Lattice corneal dystrophy Type I	C537881	4	5.27E-201
3.04E-204	128	225	Biliary Cirrhosis, Secondary	D008105	32	1.93E-200
1.22E-202	144	369	Arthritis, Psoriatic	D015535	184	7.76E-199
1.70E-202	129	237	Gonorrhea	D006069	47	1.08E-198
7.16E-202	164	648	Infection	D007239	460	4.54E-198
1.23E-201	153	482	Osteopenia	D001851	312	7.82E-198
1.71E-201	126	219	Pouchitis	D019449	19	1.09E-197
5.75E-201	163	638	Fibrosis, Liver	D008103	473	3.64E-197
1.51E-200	177	926	Crohn Disease	D003424	786	9.55E-197
2.42E-200	168	734	Arthritis	D001168	572	1.53E-196
1.07E-200	124	208	Hypoxia-Ischemia, Brain	D020925	8	6.81E-197
1.07E-200	124	208	Ileal Pouches	D039021	8	6.81E-197
2.98E-200	136	301	Arthropathy	D007592	112	1.88E-196
5.88E-200	145	393	Epstein-Barr Virus Infections	D020031	208	3.72E-196
6.87E-200	164	664	Systemic Scleroderma	D012595	502	4.35E-196
5.83E-200	143	371	Lymphoproliferative Disorders	D008232	184	3.69E-196
1.43E-200	123	202	Primary Graft Dysfunction	D055031	2	9.06E-197
3.61E-200	123	203	Syphilis, secondary	C536773	3	2.29E-196
3.61E-200	123	203	Mycoplasma pneumonia	D011019	3	2.29E-196
5.56E-199	123	206	Congenital disorder of glycosylation, type 2C	C535755	7	3.52E-195
1.36E-198	123	207	Nematode infections	D009349	8	8.63E-195
1.83E-198	122	201	Inflammatory Bowel Disease 16	C567380	1	1.16E-194
4.60E-198	122	202	Ruptured Appendicitis	D001064	2	2.91E-194
4.60E-198	122	202	HYPER-IgM IMMUNODEFICIENCY, X-LINKED, WITH ECTODERMAL DYSPLASIA, HYPOHIDROTIC	C564542	2	2.91E-194
2.81E-197	166	723	Colitis	D003092	551	1.78E-193
3.45E-197	176	939	Inflammatory Bowel Diseases	D015212	788	2.18E-193
3.84E-197	128	246	Tracheal Diseases	D014133	61	2.42E-193
1.02E-196	133	288	Lyme Disease	D008193	107	6.43E-193
1.44E-196	138	335	Pre-Eclampsia	D011225	141	9.09E-193
6.65E-196	141	369	Liver Dysfunction	D008107	191	4.20E-192
4.60E-195	136	322	Thyroid Diseases	D013959	133	2.91E-191
5.44E-195	138	342	Acquired Immunodeficiency Syndrome	D000163	155	3.43E-191
8.00E-195	139	353	Hepatitis, Chronic	D006521	162	5.05E-191
3.53E-195	121	203	Temporomandibular Joint Dysfunction Syndrome	D013706	6	2.23E-191
3.53E-195	121	203	Autoimmune enteropathy	C538273	4	2.23E-191
3.53E-195	121	203	Elephantiasis	D004604	4	2.23E-191
3.53E-195	121	203	Linear Scleroderma	D012594	4	2.23E-191
3.53E-195	121	203	Polychondritis, Relapsing	D011081	3	2.23E-191
4.03E-194	124	226	Craniorachischisis	D009436	34	2.54E-190
2.10E-194	121	205	Endometritis	D004716	5	1.32E-190
9.53E-194	135	318	Lung Diseases, Interstitial	D017563	133	6.01E-190
2.18E-193	145	428	Cytomegalovirus Infections	D003586	242	1.37E-189
1.21E-193	121	207	Multi-centric Castleman's Disease	C537372	9	7.63E-190
3.48E-193	128	259	Lymphocyte Count measurement	D018655	91	2.19E-189
3.88E-193	122	215	Candidemia	D058387	19	2.44E-189
1.76E-193	120	201	Somatization Disorder	D013001	1	1.11E-189
1.76E-193	120	201	Tinnitus, Tensor Palatini Induced	D014012	1	1.11E-189
1.76E-193	120	201	Posterior Ischemic Optic Neuropathy	D018917	1	1.11E-189
1.76E-193	120	201	Colicky Pain	D015746	1	1.11E-189
6.81E-193	121	209	Burning Mouth Syndrome	D002054	10	4.29E-189
4.31E-193	120	202	Eales disease	C538011	2	2.71E-189
3.74E-192	164	731	Immunologic Deficiency Syndromes	D007153	573	2.35E-188
1.05E-192	120	203	Salpingitis	D012488	3	6.60E-189
8.27E-192	129	272	Malaria, Cerebral	D016779	80	5.20E-188
2.76E-191	164	739	Chronic Obstructive Airway Disease	D029424	594	1.74E-187
1.45E-191	120	206	Infantile Colic	D003085	7	9.13E-188
7.66E-191	157	617	Herpes Simplex Infections	D006561	454	4.82E-187
3.44E-191	120	207	MYD88 Deficiency	C567379	7	2.16E-187
1.05E-190	138	362	Polycythemia Vera	D011087	182	6.57E-187
1.01E-189	120	211	Congenital emphysema	C535735	12	6.36E-186
1.28E-188	121	221	Melioidosis	D008554	23	8.04E-185
4.61E-188	169	876	HIV Infections	D015658	716	2.90E-184
2.20E-188	119	208	Ectromelia	D004480	9	1.38E-184
2.09E-187	177	1083	Autoimmune Diseases	D001327	926	1.31E-183
3.54E-188	118	202	Endotoxin Hyporesponsiveness	C566417	2	2.23E-184
1.99E-187	118	204	Neurosyphilis	D009494	4	1.25E-183
1.99E-187	118	204	Pregnancy Complications, Cardiovascular	D011249	4	1.25E-183
1.99E-187	118	204	Chlamydia pneumoniae Infections	D023521	4	1.25E-183
2.51E-186	118	207	Gram-Positive Bacterial Infections	D016908	7	1.58E-182
7.13E-186	127	277	Thyroid associated opthalmopathies	D049970	88	4.47E-182
2.56E-185	167	861	Hepatitis B	D006509	712	1.61E-181
2.36E-184	170	941	Virus Diseases	D014777	776	1.48E-180
6.86E-184	131	322	Lymphopenia	D008231	127	4.31E-180
1.15E-183	148	530	Lung diseases	D008171	354	7.24E-180
2.74E-183	133	345	Neutropenia	D009503	159	1.72E-179
5.31E-183	165	842	Hepatitis C	D006526	673	3.33E-179
2.56E-183	116	202	Candidiasis, Familial, 2	C537979	2	1.60E-179
2.56E-182	126	282	Meningitis	D008581	86	1.60E-178
3.14E-182	116	205	Popliteal pterygium syndrome	C562509	7	1.97E-178
7.18E-182	128	302	Encephalitis, St. Louis	D004674	111	4.50E-178
7.14E-182	116	206	Majeed syndrome	C537839	8	4.48E-178
1.80E-181	117	214	Meningococcal meningitis	D008585	14	1.13E-177
1.62E-181	116	207	Nephropathia Epidemica	D006480	7	1.01E-177
2.11E-180	124	272	Myalgia	D063806	89	1.32E-176
3.36E-180	131	339	Nephritis	D009393	146	2.10E-176
6.50E-180	152	622	Anemia	D000740	444	4.07E-176
7.61E-180	134	373	Exanthema	D005076	198	4.76E-176
3.42E-180	115	204	Fetal Diseases	D005315	8	2.14E-176
3.42E-180	115	204	IRAK4 Deficiency	C564352	4	2.14E-176
7.76E-180	115	205	Bacteriuria	D001437	5	4.86E-176
2.99E-178	135	393	Periodontitis	D010518	204	1.87E-174
1.62E-178	114	202	Invasive Pneumococcal Disease, Recurrent Isolated, 1	C563662	2	1.02E-174
1.37E-177	127	311	Mycoses	D009181	125	8.57E-174
8.30E-178	114	204	Acanthamoeba Keratitis	D015823	5	5.19E-174
2.19E-177	123	275	Malaria, Falciparum	D016778	79	1.37E-173
2.48E-177	119	242	Thrombocytosis	D013922	47	1.55E-173
4.20E-177	121	259	Multiple Sclerosis, Relapsing-Remitting	D020529	64	2.62E-173
9.18E-177	114	207	Gram-Negative Bacterial Infections	D016905	8	5.73E-173
2.99E-176	128	327	Familial lichen amyloidosis	C562643	137	1.87E-172
1.25E-175	118	240	Gingivitis	D005891	47	7.81E-172
3.44E-175	126	312	Mucocutaneous Lymph Node Syndrome	D009080	130	2.15E-171
1.95E-175	113	204	Klebsiella Infections	D007710	4	1.22E-171
8.66E-175	158	781	MYELODYSPLASTIC SYNDROME	D009190	606	5.40E-171
1.81E-173	127	330	Coinfection	D060085	149	1.13E-169
4.07E-174	112	201	Eumycetoma	D008271	1	2.54E-170
4.07E-174	112	201	Acute Bacterial Prostatitis	D011472	1	2.54E-170
4.07E-174	112	201	Chronic malaria	C531736	1	2.54E-170
1.91E-173	114	217	Chediak-Higashi Syndrome	D002609	19	1.19E-169
1.28E-172	119	259	Keratitis	D007634	66	7.98E-169
2.13E-171	112	209	Schnitzler Syndrome	D019873	9	1.33E-167
1.92E-170	150	670	Steatohepatitis	D005234	500	1.20E-166
9.60E-171	112	211	Toxoplasmosis, Congenital	D014125	12	5.99E-167
1.33E-169	166	1025	Degenerative polyarthritis	D010003	868	8.32E-166
1.89E-169	122	299	Gingival Diseases	D005882	105	1.18E-165
2.91E-169	170	1137	Arteriosclerosis	D001161	968	1.82E-165
9.72E-169	175	1294	Asthma	D001249	1153	6.06E-165
9.56E-169	171	1173	Atherosclerosis	D050197	1005	5.95E-165
3.26E-168	112	219	Colonic Diseases	D003108	21	2.03E-164
1.17E-167	136	471	Malignant mesothelioma	C562839	304	7.26E-164
2.04E-167	110	207	Food Allergy	D005512	8	1.27E-163
8.71E-167	126	353	Gastritis	D005756	157	5.42E-163
1.67E-166	120	293	Synovitis	D013585	100	1.04E-162
1.51E-166	111	217	Endophthalmitis	D009877	18	9.42E-163
3.48E-166	119	285	Bronchiectasis	D001987	95	2.16E-162
6.49E-166	117	268	Severe Acute Respiratory Syndrome	D045169	78	4.04E-162
2.72E-165	128	384	Glomerulonephritis	D005921	193	1.69E-161
4.36E-165	125	351	Primary Myelofibrosis	D055728	166	2.71E-161
1.19E-164	184	1693	Rheumatoid Arthritis	D001172	1566	7.36E-161
9.14E-165	108	201	Cold Hemagglutinin Disease	D000744	2	5.68E-161
9.14E-165	108	201	Pulmonary Histiocytosis X	D006646	1	5.68E-161
9.14E-165	108	201	Familial Waldenstrom's Macroglobulinaemia	D008258	1	5.68E-161
1.62E-163	140	561	Cirrhosis	D005355	387	1.00E-159
2.14E-163	114	252	Spondylarthropathies	D025242	55	1.33E-159
8.01E-163	108	207	COPPER TOXICOSIS, IDIOPATHIC	C565846	9	4.98E-159
1.67E-162	113	247	Acne	D000152	55	1.03E-158
5.08E-162	121	324	Cachexia	D002100	134	3.15E-158
6.75E-162	117	285	Enterovirus Infections	D004769	91	4.19E-158
6.75E-162	117	285	Polymyositis	D017285	90	4.19E-158
3.89E-162	107	202	Staphylococcal Skin Infections	D013207	2	2.42E-158
6.63E-161	116	280	Rhinitis	D012220	90	4.11E-157
7.37E-161	107	206	Delayed Graft Function	D051799	6	4.57E-157
1.52E-160	107	207	Raynaud Disease	D011928	8	9.41E-157
1.64E-159	129	432	Idiopathic pulmonary arterial hypertension	D065627	257	1.02E-155
2.24E-159	126	395	IGA Glomerulonephritis	D005922	210	1.39E-155
5.27E-159	115	279	Dejerine-Sottas Disease (disorder)	D015417	86	3.27E-155
1.30E-158	142	637	Hyperglycemia	D006943	458	8.07E-155
6.94E-159	108	220	Idiopathic Interstitial Pneumonias	D054988	22	4.30E-155
1.56E-158	112	254	Urinary tract infection	D014552	63	9.64E-155
1.86E-157	109	233	Monoclonal Gammapathies	D010265	39	1.15E-153
2.72E-157	113	268	Hypogammaglobulinemia	D000361	77	1.68E-153
1.15E-156	137	570	Kidney Failure, Chronic	D007676	394	7.12E-153
2.49E-156	117	311	Depressive Symptoms	D003863	130	1.54E-152
4.46E-156	108	230	Painful Bladder Syndrome	D018856	33	2.76E-152
3.97E-155	105	210	Leprosy, Paucibacillary	D056005	14	2.46E-151
3.97E-155	105	210	Pyogenic Arthritis, Pyoderma Gangrenosum and Acne	C536253	14	2.46E-151
8.80E-155	131	493	Thrombocytopenia	D013921	317	5.45E-151
3.27E-154	108	237	Sleep Apnea, Central	D020182	44	2.02E-150
6.95E-154	123	392	Pancreatitis	D010195	205	4.30E-150
6.79E-154	113	283	Pleural effusion disorder	D010996	95	4.20E-150
1.15E-153	105	215	Central Nervous System Infection	D002494	15	7.12E-150
2.23E-153	121	371	Thymoma	D013945	187	1.38E-149
2.85E-153	110	258	Diphtheria	D004165	64	1.76E-149
1.71E-153	104	208	Macrophage Activation Syndrome	D055501	11	1.06E-149
5.50E-153	118	339	Irritable Bowel Syndrome	D043183	151	3.40E-149
2.50E-152	110	262	Spondylarthritis	D025241	69	1.55E-148
3.88E-151	102	201	Snowflake vitreoretinal degeneration	C536677	4	2.40E-147
1.31E-150	117	341	Fever	D005334	159	8.10E-147
1.85E-150	108	252	Osteomyelitis	D010019	57	1.14E-146
2.07E-150	106	235	Congenital neutropenia	C537592	40	1.28E-146
3.74E-150	106	236	Optic Neuritis	D009902	38	2.31E-146
4.91E-150	107	245	Rotavirus Infections	D012400	49	3.03E-146
7.88E-150	103	213	Paracoccidioidomycosis	D010229	14	4.87E-146
1.21E-149	106	238	Immunoglobulin A deficiency (disorder)	D017098	47	7.44E-146
1.56E-149	109	265	Thalassemia	D013789	72	9.65E-146
2.88E-149	103	215	Aspergillosis, Allergic Bronchopulmonary	D001229	18	1.78E-145
2.36E-149	102	207	Tuberculoid leprosy	D015441	7	1.46E-145
4.83E-149	108	258	Cooley's anemia	D017086	60	2.98E-145
4.93E-149	105	232	Infectious Mononucleosis	D007244	35	3.04E-145
5.58E-149	104	224	Meningitis, Pneumococcal	D008586	25	3.44E-145
1.22E-147	102	213	Balkan Nephropathy	D001449	14	7.50E-144
2.77E-147	112	305	Mycosis Fungoides	D009182	116	1.71E-143
8.05E-147	103	224	Extrinsic allergic alveolitis	D000542	24	4.96E-143
1.19E-145	111	303	CNS disorder	D002493	114	7.33E-142
1.52E-145	106	255	Necrotizing Enterocolitis	D020345	59	9.35E-142
2.10E-145	120	409	Hypercholesterolemia	D006937	226	1.30E-141
1.61E-145	103	229	Abscess	D000038	32	9.90E-142
2.57E-145	106	256	Systemic Inflammatory Response Syndrome	D018746	60	1.59E-141
5.19E-145	103	231	Lichen Planus	D008010	34	3.20E-141
1.50E-144	161	1264	Epithelial ovarian cancer	C538090	1124	9.25E-141
1.63E-144	116	365	Tuberous Sclerosis	D014402	175	1.00E-140
1.65E-144	103	233	Rabies (disorder)	D011818	44	1.02E-140
4.53E-144	136	671	Metabolic Syndrome X	D024821	497	2.78E-140
2.23E-144	101	217	Mastitis	D008413	20	1.37E-140
3.72E-144	102	226	Alveolar Bone Loss	D016301	27	2.29E-140
3.28E-144	99	202	Surfactant Metabolism Dysfunction, Pulmonary, 4	C567461	2	2.02E-140
2.17E-143	144	841	Cerebrovascular accident	D020521	676	1.33E-139
2.74E-143	167	1481	Diabetes Mellitus	D003920	1331	1.69E-139
2.86E-143	117	385	Hamman-Rich syndrome	D011658	199	1.76E-139
1.26E-142	131	596	Myocardial Ischemia	D017202	410	7.74E-139
4.04E-142	105	261	Pleural Effusion, Malignant	D016066	67	2.48E-138
3.14E-142	100	217	Heat Stroke	D018883	17	1.93E-138
2.29E-141	141	801	Hyperactive behavior	D006948	647	1.41E-137
2.58E-142	98	201	Charcot-Marie-Tooth disease, Type 2D	C537993	1	1.59E-138
2.47E-141	124	495	Idiopathic Pulmonary Fibrosis	D054990	326	1.51E-137
2.04E-141	102	237	Sarcoidosis, Pulmonary	D017565	38	1.25E-137
2.99E-141	109	305	Reperfusion Injury	D015427	107	1.83E-137
1.52E-140	106	278	Retroviridae Infections	D012192	83	9.34E-137
2.35E-140	115	379	Nonalcoholic Steatohepatitis	D065626	191	1.44E-136
1.84E-140	102	241	Arthritis, Adjuvant-Induced	D001169	41	1.13E-136
2.04E-140	100	224	Carotid Artery Plaque	D016893	24	1.25E-136
3.15E-140	102	242	Peptic Esophagitis	D004942	43	1.94E-136
6.84E-140	142	841	Coronary Arteriosclerosis	D003324	678	4.19E-136
4.80E-140	101	234	Salmonella infections	D012480	36	2.94E-136
7.87E-140	113	358	Cervical Intraepithelial Neoplasia	D018290	190	4.82E-136
1.16E-139	100	227	Periapical Periodontitis	D010485	30	7.10E-136
1.50E-139	105	273	DOSAGE-SENSITIVE SEX REVERSAL	C535601	82	9.17E-136
1.42E-139	99	219	Allergic Conjunctivitis	D003233	19	8.69E-136
6.38E-139	143	876	Cardiovascular Diseases	D002318	705	3.91E-135
2.81E-139	98	212	Hyperimmunoglobulin M syndrome	D053306	12	1.72E-135
1.29E-138	102	249	Lymphocytosis	D008218	50	7.87E-135
9.41E-139	97	206	Keratitis, Herpetic	D016849	7	5.77E-135
1.73E-138	98	215	Bone Marrow failure syndromes	C536572	18	1.06E-134
1.73E-138	98	215	Typhoid Fever	D014435	17	1.06E-134
1.76E-138	97	207	Rhinitis, Allergic, Perennial	D012221	7	1.08E-134
1.18E-137	107	303	Uterine Cervical Neoplasm	D002583	115	7.21E-134
2.23E-137	116	412	Splenomegaly	D013163	233	1.36E-133
1.99E-137	96	203	Corpus Callosum, Agenesis of, with Facial Anomalies and Robin Sequence	C563127	3	1.22E-133
1.45E-136	101	249	Cystitis	D003556	50	8.90E-133
2.36E-136	99	232	Meningitis, Bacterial	D016920	33	1.44E-132
2.27E-136	97	215	Pleocytosis	D007964	15	1.39E-132
4.04E-136	101	251	Lichen Planus, Oral	D017676	52	2.47E-132
2.41E-136	96	207	Cutaneous Candidiasis	D002179	8	1.47E-132
2.41E-136	96	207	Panuveitis	D015864	7	1.47E-132
9.47E-136	165	1564	Diabetes Mellitus, Non-Insulin-Dependent	D003924	1432	5.79E-132
1.01E-135	104	282	Prolactinoma	D015175	86	6.19E-132
2.07E-135	100	245	Cockayne Syndrome, Type I	D003057	49	1.27E-131
7.85E-136	95	201	Sexually Transmitted Diseases, Bacterial	D015231	1	4.80E-132
7.85E-136	95	201	Septic Toxemia	D014115	1	4.80E-132
7.85E-136	95	201	Meningitis, Listeria	D008584	1	4.80E-132
1.47E-135	95	202	Lichenoid Eruptions	D017512	2	8.99E-132
1.47E-135	95	202	Eye Infections, Bacterial	D015818	2	8.99E-132
6.05E-135	102	266	Hemophilia A	D006467	80	3.69E-131
5.41E-135	98	229	Subacute Sclerosing Panencephalitis	D013344	31	3.30E-131
4.96E-135	96	212	Group B Streptococcal Infection	D013290	14	3.03E-131
5.11E-135	95	204	Tularemia	D014406	6	3.12E-131
9.47E-135	95	205	Neuropsychiatric Systemic Lupus Erythematosus	D020945	5	5.78E-131
2.30E-134	97	223	Staphylococcus aureus infection	D013203	26	1.40E-130
5.68E-134	116	437	polyps	D011127	261	3.46E-130
9.18E-134	101	262	Osteitis Deformans	D010001	67	5.60E-130
1.94E-133	95	210	Hashimoto's encephalitis	C535841	12	1.18E-129
1.99E-133	94	202	Ehrlichiosis	D016873	3	1.21E-129
7.84E-133	106	319	Monosomy	D009006	133	4.78E-129
1.99E-133	94	202	Urinary Bladder Calculi (disorder)	D001744	2	1.21E-129
1.77E-132	111	381	Blast Phase	D001752	196	1.08E-128
1.69E-132	104	299	Anemia, Hemolytic	D000743	102	1.03E-128
6.79E-133	94	204	Interleukin 2 Receptor, Alpha, Deficiency of	C565232	4	4.14E-129
1.91E-132	98	240	Thyroiditis	D013966	41	1.17E-128
4.15E-132	94	207	Tuberculosis, Multidrug-Resistant	D018088	11	2.52E-128
4.15E-132	94	207	Keratoconjunctivitis	D007637	10	2.52E-128
1.56E-131	97	235	Delirium	D003693	41	9.49E-128
2.44E-131	94	210	Mucocutaneous leishmaniasis	D007897	12	1.49E-127
4.43E-131	97	237	Exfoliative dermatitis	D003873	42	2.69E-127
5.33E-131	99	256	Schistosomiasis	D012552	58	3.24E-127
6.10E-131	95	220	Adult-Onset Still Disease	D016706	20	3.71E-127
1.42E-131	93	201	Inflammatory Bowel Disease 17	C567378	1	8.65E-128
1.80E-130	98	249	Bullous pemphigoid	D010391	54	1.09E-126
1.59E-130	93	205	Hyperimmunoglobulinemia D	D054078	7	9.69E-127
3.82E-130	100	270	Demyelinating Diseases	D003711	78	2.32E-126
1.59E-130	93	205	Actinic prurigo	C566780	5	9.69E-127
6.02E-130	96	233	Acute intermittent porphyria	D017118	38	3.65E-126
5.21E-130	93	207	Lown-Ganong-Levine Syndrome	D008151	7	3.16E-126
9.49E-130	95	225	Myxoma	D009232	29	5.76E-126
1.33E-129	101	283	Biliary Atresia	D001656	92	8.09E-126
1.63E-129	102	294	Disorder of eye	D005128	119	9.91E-126
9.35E-130	93	208	Toxoplasmosis, Cerebral	D016781	8	5.68E-126
1.34E-129	94	217	Prune Belly Syndrome	D011535	18	8.13E-126
3.62E-129	100	275	Subarachnoid Hemorrhage	D013345	82	2.20E-125
8.80E-129	103	309	Hamartoma Syndrome, Multiple	D006223	122	5.33E-125
8.54E-129	98	257	Dysplastic Nevus	D004416	64	5.18E-125
7.07E-129	94	220	Herpesviridae Infections	D006566	23	4.29E-125
7.07E-129	94	220	Dyspepsia	D004415	22	4.29E-125
1.83E-129	92	201	METHYLMALONIC ACIDURIA AND HOMOCYSTINURIA, cblF TYPE (disorder)	C564747	1	1.11E-125
1.22E-128	94	221	Enterocolitis	D004760	23	7.41E-125
1.95E-128	103	311	Hyperplasia	D006965	114	1.18E-124
3.49E-128	98	260	Bronchial Hyperreactivity	D016535	66	2.12E-124
6.35E-128	92	207	Eye Infections	D015817	9	3.85E-124
8.89E-128	93	216	Pneumoconiosis	D011009	19	5.39E-124
6.35E-128	92	207	Shock, Hemorrhagic	D012771	7	3.85E-124
1.06E-127	94	225	Chronic Kidney Insufficiency	D051436	27	6.40E-124
1.55E-127	93	217	Pleurisy	D010998	18	9.36E-124
2.68E-127	93	218	Skin Diseases, Infectious	D012874	21	1.62E-123
2.68E-127	93	218	Otitis Media with Effusion	D010034	20	1.62E-123
4.99E-127	95	237	Synovial Cyst	D013581	45	3.02E-123
3.55E-127	92	210	Endotoxemia	D019446	10	2.15E-123
9.36E-127	118	528	Hyperinsulinism	D006946	350	5.66E-123
1.43E-126	142	1031	Myocardial Infarction	D009203	877	8.64E-123
8.25E-127	95	238	Thromboangiitis Obliterans	D013919	43	4.99E-123
1.10E-126	92	212	Immune Reconstitution Inflammatory Syndrome	D054019	12	6.64E-123
1.81E-126	96	249	Gastrointestinal Hemorrhage	D006471	57	1.10E-122
2.09E-126	97	259	Angina, Unstable	D000789	61	1.26E-122
7.45E-127	91	203	INTERLEUKIN 1 RECEPTOR ANTAGONIST DEFICIENCY	C557815	3	4.51E-123
1.92E-126	92	213	Erythema Chronicum Migrans	D015787	16	1.16E-122
2.33E-126	93	222	Apraxia, Developmental Verbal	D001072	22	1.41E-122
4.84E-126	111	428	Refractory anemias	D000753	248	2.92E-122
4.08E-126	94	232	Bacterial Vaginosis	D016585	36	2.47E-122
3.35E-126	92	214	Diffuse cutaneous leishmaniasis	D016774	15	2.02E-122
7.56E-126	96	252	Meningococcal Infections	D008589	57	4.56E-122
6.80E-126	94	233	Systemic candidiasis	C536777	36	4.11E-122
4.25E-126	91	206	HIV Wasting Syndrome	D019247	6	2.57E-122
1.30E-125	105	352	Ulcer	D014456	164	7.85E-122
1.21E-125	96	253	Hepatitis, Alcoholic	D006519	62	7.30E-122
7.53E-126	91	207	Choledochal Cyst	D015529	10	4.55E-122
1.01E-125	92	216	Glossitis, Benign Migratory	D005929	19	6.07E-122
1.91E-125	98	274	Osteoarthritis, Knee	D020370	81	1.15E-121
3.20E-125	97	265	Skin Ulcer	D012883	78	1.93E-121
3.08E-125	96	255	Autoimmune thyroiditis	D013967	55	1.86E-121
3.09E-125	94	236	Pelvic Inflammatory Disease	D000292	37	1.86E-121
2.98E-125	92	218	Temporomandibular Joint Disorders	D013705	21	1.80E-121
5.09E-125	94	237	MYELOPROLIFERATIVE DISORDER, CHRONIC, WITH EOSINOPHILIA	C565054	41	3.06E-121
6.98E-125	98	277	Hypertension, Portal	D006975	87	4.20E-121
5.11E-125	92	219	Shock	D012769	20	3.08E-121
9.13E-125	93	229	Takayasu Arteritis	D013625	30	5.50E-121
1.09E-124	95	248	AICARDI-GOUTIERES SYNDROME 1	C535607	54	6.56E-121
1.34E-124	100	300	Liver Failure, Acute	D017114	110	8.09E-121
1.37E-124	94	239	Arsenic Encephalopathy	D020261	57	8.23E-121
1.64E-124	98	279	Contact Dermatitis	D003877	84	9.87E-121
2.78E-125	90	201	Dysentery, Bacillary	D004405	1	1.68E-121
2.78E-125	90	201	Infection of amniotic cavity	D002821	1	1.68E-121
1.52E-124	93	230	Varicose Ulcer	D014647	33	9.16E-121
1.48E-124	92	221	Keratoconjunctivitis Sicca	D007638	28	8.93E-121
4.98E-125	90	202	Combined Cellular And Humoral Immune Defects With Granulomas	C567115	2	3.00E-121
1.25E-124	91	212	Pemphigoid, Benign Mucous Membrane	D010390	12	7.50E-121
8.89E-125	90	203	Gingival Recession	D005889	4	5.35E-121
1.58E-124	90	204	Leukoencephalitis, Acute Hemorrhagic	D004684	4	9.50E-121
6.81E-124	125	683	Cystic Fibrosis	D003550	519	4.09E-120
4.20E-124	93	232	TNF receptor-associated periodic fever syndrome (TRAPS)	C536657	35	2.52E-120
2.80E-124	90	205	Neutropenia, severe chronic	C535815	5	1.68E-120
1.14E-123	95	253	MYELOPROLIFERATIVE SYNDROME, TRANSIENT	C563551	57	6.84E-120
2.03E-123	102	330	TARSAL-CARPAL COALITION SYNDROME	C536943	152	1.22E-119
1.89E-123	91	217	Cervix Diseases	D002577	22	1.14E-119
1.52E-123	90	208	Osteitis	D010000	9	9.12E-120
3.75E-123	107	395	Kidney Neoplasm	D007680	213	2.25E-119
5.34E-123	110	438	Brain Ischemia	D002545	247	3.20E-119
3.38E-123	92	227	Autoimmune state	D015551	31	2.03E-119
4.02E-123	94	246	Osteopetrosis	D010022	57	2.41E-119
3.38E-123	92	227	CREST Syndrome	D017675	29	2.03E-119
5.62E-123	92	228	Malignant neoplasm of vulva	D014846	32	3.37E-119
1.03E-122	111	455	Barrett Esophagus	D001471	281	6.18E-119
1.74E-122	107	400	Brain Diseases	D001927	231	1.05E-118
1.65E-122	94	249	Chlamydia Infections	D002690	52	9.86E-119
1.55E-122	92	230	Lipoid nephrosis	D009402	32	9.27E-119
1.57E-122	91	221	Granuloma	D006099	21	9.40E-119
1.57E-122	91	221	Cancer of Digestive System	D004067	21	9.40E-119
2.73E-122	106	388	Malnutrition	D044342	211	1.63E-118
5.82E-123	89	202	Infection by Trichuris trichiura	D014257	2	3.49E-119
2.56E-122	96	270	Stable angina	D060050	73	1.53E-118
3.51E-122	93	241	Li-Fraumeni Syndrome	D016864	43	2.10E-118
4.43E-122	91	223	Condylomata Acuminata	D003218	25	2.65E-118
7.34E-122	104	365	Eclampsia	D004461	173	4.39E-118
4.06E-122	90	214	Pulpitis	D011671	16	2.43E-118
9.13E-122	93	243	Cerebral Aneurysm	D002532	50	5.46E-118
6.94E-122	90	215	Multiple Organ Failure	D009102	16	4.15E-118
1.24E-121	91	225	Chromosome 5, trisomy 5q	C537650	29	7.40E-118
1.64E-121	94	254	Cholestasis, Extrahepatic	D001651	57	9.84E-118
1.69E-121	89	208	Urban cutaneous leishmaniasis	D016773	9	1.01E-117
5.64E-121	91	228	Cholangitis	D002761	32	3.37E-117
7.60E-121	96	278	Retinal Detachment	D012163	88	4.54E-117
5.72E-121	90	219	Chagas Cardiomyopathy	D002598	19	3.42E-117
5.03E-121	89	210	Ear Inflammation	D010031	10	3.01E-117
9.49E-121	93	248	Silicosis	D012829	51	5.67E-117
1.67E-120	109	444	Aortic Aneurysm, Abdominal	D017544	258	9.97E-117
1.55E-120	94	259	Duodenal Ulcer	D004381	65	9.26E-117
1.51E-120	93	249	Mycoplasma Infections	D009175	55	8.99E-117
3.76E-121	88	201	West Nile Fever Myelitis	D014901	1	2.25E-117
3.76E-121	88	201	DIABETES MELLITUS, INSULIN-DEPENDENT, 22 (disorder)	C567284	1	2.25E-117
1.48E-120	89	212	Common Cold	D003139	14	8.83E-117
1.16E-120	88	203	Peroxisomal ACYL-COA oxidase deficiency	C536662	3	6.93E-117
2.52E-120	89	213	Thrombocytopenic purpura	D011696	13	1.51E-116
5.16E-120	100	328	Hematological Disease	D006402	143	3.08E-116
5.06E-120	95	272	Peripheral Vascular Diseases	D016491	74	3.02E-116
6.89E-120	99	317	Malignant Squamous Cell Neoplasm	D018307	132	4.10E-116
4.29E-120	89	214	Pleural Diseases	D010995	16	2.56E-116
4.29E-120	89	214	Aspergillosis	D001228	14	2.56E-116
6.67E-120	91	233	Microscopic Polyarteritis	D055953	41	3.98E-116
6.67E-120	91	233	Spinal Cord Diseases	D013118	38	3.98E-116
8.46E-120	92	243	Stevens-Johnson Syndrome	D013262	46	5.04E-116
7.45E-120	90	224	Acute Chest Syndrome	D056586	27	4.44E-116
9.30E-120	93	253	Fibromatosis, Aggressive	D018222	57	5.54E-116
1.23E-119	90	225	Microvascular Angina	D017566	28	7.34E-116
2.00E-119	97	297	Amyotrophic Lateral Sclerosis, Sporadic	C531617	125	1.19E-115
1.23E-119	89	216	Chronic multifocal osteomyelitis	C535456	18	7.32E-116
2.45E-119	110	469	Kidney Failure, Acute	D058186	280	1.46E-115
1.06E-119	88	207	Pseudomonas Infections	D011552	9	6.29E-116
2.15E-119	92	245	Pneumocystis jiroveci pneumonia	D011020	52	1.28E-115
4.16E-119	118	605	Down Syndrome	D004314	434	2.47E-115
2.07E-119	89	217	Benign Mastocytoma	D034801	19	1.23E-115
2.84E-119	91	236	Idiopathic Membranous Glomerulonephritis	D015433	36	1.69E-115
1.82E-119	88	208	Persistent Polyclonal B-Cell Lymphocytosis	C564707	8	1.08E-115
1.82E-119	88	208	Oliguria	D009846	8	1.08E-115
3.56E-119	93	256	Hepatic methionine adenosyltransferase deficiency	C564683	58	2.11E-115
3.35E-119	90	227	Trigeminal Neuralgia	D014277	28	1.99E-115
3.35E-119	90	227	LEOPARD Syndrome	D044542	28	1.99E-115
5.03E-119	94	267	Van der Woude syndrome	C536528	76	2.99E-115
3.47E-119	89	218	Smallpox	D012899	19	2.06E-115
4.58E-119	91	237	PITUITARY ADENOMA PREDISPOSITION (disorder)	C566321	39	2.72E-115
4.58E-119	91	237	HELLP Syndrome	D017359	39	2.72E-115
7.70E-119	94	268	Chordoma	D002817	74	4.57E-115
9.00E-119	90	229	Polyradiculoneuropathy, Chronic Inflammatory Demyelinating	D020277	32	5.34E-115
1.18E-118	91	239	Lymphohistiocytosis, Hemophagocytic	D051359	43	7.02E-115
1.47E-118	90	230	AIDS Dementia Complex	D015526	35	8.72E-115
2.11E-118	92	250	Paroxysmal nocturnal hemoglobinuria	D006457	57	1.25E-114
2.39E-118	90	231	Macular dystrophy, corneal type 1	C537834	36	1.42E-114
5.08E-118	106	421	Renal Insufficiency	D051437	246	3.01E-114
3.88E-118	90	232	Malonic aciduria	C535702	38	2.30E-114
4.91E-118	93	262	Hereditary gingival fibromatosis	C562884	67	2.91E-114
5.18E-118	92	252	Carotid Artery Diseases	D002340	54	3.07E-114
3.79E-118	87	205	Neonatal Early-Onset Sepsis	D000071074	5	2.25E-114
6.52E-118	87	206	Luft Disease	D017240	7	3.86E-114
6.52E-118	87	206	Drug Hypersensitivity Syndrome	D063926	7	3.86E-114
1.91E-117	91	245	X-linked agammaglobulinemia	C537409	48	1.13E-113
1.12E-117	87	207	Avascular Necrosis of Femur Head	D005271	7	6.62E-114
2.62E-117	90	236	LIMB-MAMMARY SYNDROME	C535903	43	1.55E-113
1.91E-117	87	208	Pseudorabies	D011557	9	1.13E-113
1.91E-117	87	208	Molluscum Contagiosum	D008976	8	1.13E-113
6.79E-117	131	907	Amyloidosis	D000686	749	4.02E-113
3.46E-117	88	218	Tick-Borne Encephalitis	D004675	21	2.05E-113
6.70E-117	90	238	Abetalipoproteinemia	D000012	42	3.97E-113
5.74E-117	88	219	Fetal Alcohol Spectrum Disorders	D063647	21	3.40E-113
5.50E-117	87	210	Insulin-dependent diabetes mellitus secretory diarrhea syndrome	C580192	12	3.26E-113
8.48E-117	89	229	Avellino corneal dystrophy	C535474	33	5.02E-113
1.44E-116	101	364	Papilloma	D010212	185	8.48E-113
1.17E-116	91	249	Hantavirus Infections	D018778	52	6.89E-113
9.29E-117	87	211	Warts	D014860	17	5.50E-113
1.44E-116	93	270	Bacteremia	D016470	78	8.53E-113
9.29E-117	87	211	Macular Edema, Cystoid	D008269	13	5.50E-113
1.72E-116	92	260	Attention Deficit Disorder	D001289	69	1.01E-112
2.22E-116	89	231	Neurocognitive Disorders	D019965	33	1.31E-112
4.52E-117	86	201	DEAFNESS, AUTOSOMAL RECESSIVE, 24	C567027	1	2.68E-113
7.82E-117	86	202	Spastic cerebral palsy	D002547	2	4.63E-113
2.63E-116	87	213	Aortic Rupture	D001019	16	1.55E-112
7.51E-116	107	454	Epithelioma	D009375	271	4.43E-112
7.54E-116	95	296	Erythema	D004890	108	4.45E-112
7.54E-116	95	296	Urticaria	D014581	106	4.45E-112
3.96E-116	86	205	Collagenous Sprue	D064068	5	2.34E-112
9.22E-116	89	234	LATERAL MENINGOCELE SYNDROME	C537878	41	5.44E-112
9.22E-116	89	234	Hemorrhage	D006470	34	5.44E-112
1.06E-115	90	244	Familial Mediterranean Fever	D010505	50	6.23E-112
6.75E-116	86	206	Schizotypal Personality Disorder	D012569	7	3.99E-112
1.47E-115	89	235	Alcoholic Intoxication	D000435	39	8.69E-112
1.84E-115	88	226	Corneal Ulcer	D003320	29	1.08E-111
1.15E-115	86	207	Poxviridae Infections	D011213	7	6.76E-112
2.35E-115	89	236	Schwartz-Jampel Syndrome	D010009	39	1.38E-111
2.60E-115	90	246	Hemolytic-Uremic Syndrome	D006463	54	1.53E-111
3.75E-115	93	278	Edema	D004487	86	2.21E-111
1.94E-115	86	208	Neuropathy, Painful	C564945	9	1.14E-111
1.94E-115	86	208	Encephalomyelitis, Acute Disseminated	D004673	9	1.14E-111
3.34E-115	87	218	Incontinentia Pigmenti Achromians	D010859	25	1.97E-111
3.28E-115	86	209	Pityriasis Rubra Pilaris	D010916	10	1.93E-111
3.28E-115	86	209	Leukemic Infiltration	D017254	10	1.93E-111
1.12E-114	101	378	Addictive Behavior	D016739	196	6.59E-111
7.78E-115	88	229	AIDS related complex	D000386	37	4.58E-111
5.51E-115	86	210	Cerebral abscess	D001922	10	3.24E-111
5.51E-115	86	210	Hypersplenism	D006971	10	3.24E-111
9.39E-115	89	239	keratoacanthoma	D007636	44	5.52E-111
1.39E-114	91	260	Chromosome 8, trisomy	C537942	63	8.19E-111
1.25E-114	88	230	Milroy Disease	D008209	33	7.35E-111
9.24E-115	86	211	Paraneoplastic Cerebellar Degeneration	D020362	12	5.43E-111
2.27E-114	112	549	Cardiomyopathy, Dilated	D002311	376	1.33E-110
1.48E-114	89	240	Angioimmunoblastic Lymphadenopathy	D007119	43	8.71E-111
2.55E-114	94	294	Gastritis, Atrophic	D005757	107	1.50E-110
2.85E-114	98	342	Respiratory Distress Syndrome, Adult	D012128	156	1.67E-110
1.54E-114	86	212	Leptospirosis	D007922	13	9.07E-111
1.54E-114	86	212	Reproductive tract infection	D060737	12	9.07E-111
8.15E-115	85	202	Eosinophilic gastroenteritis	C535952	2	4.79E-111
8.15E-115	85	202	Peritonitis, Tuberculous	D014395	2	4.79E-111
5.25E-114	121	724	Huntington Disease	D006816	551	3.08E-110
4.58E-114	97	331	Hypercholesterolemia, Familial	D006938	143	2.68E-110
5.07E-114	101	383	Dyslipidemias	D050171	195	2.97E-110
1.39E-114	85	203	Uveitis, Posterior	D015866	3	8.18E-111
4.27E-114	86	214	Herpes zoster disease	D006562	18	2.51E-110
4.27E-114	86	214	Syphilis	D013587	18	2.51E-110
4.27E-114	86	214	Sexually Transmitted Diseases	D012749	17	2.51E-110
4.27E-114	86	214	Invasive Fungal Infections	D000072742	16	2.51E-110
8.69E-114	93	286	Premature Obstetric Labor	D007752	96	5.09E-110
4.02E-114	85	205	Fibrous histiocytoma of tendon sheath	D000070779	5	2.36E-110
7.07E-114	86	215	Schistosomiasis mansoni	D012555	15	4.14E-110
1.30E-113	88	235	Enteritis	D004751	40	7.59E-110
6.80E-114	85	206	Leukocytoclastic vasculitis	C535509	6	3.98E-110
1.40E-113	89	245	Metaplasia	D008679	47	8.21E-110
1.96E-113	100	374	Seminoma	D018239	195	1.15E-109
1.70E-113	91	266	Alcoholic Liver Diseases	D008108	71	9.96E-110
1.17E-113	86	216	THANATOPHORIC DYSPLASIA, TYPE I (disorder)	C566844	17	6.83E-110
1.92E-113	86	217	Pseudomyxoma Peritonei	D011553	18	1.12E-109
2.70E-113	87	227	Superinfection	D015163	29	1.58E-109
1.92E-113	85	208	Nephrogenic Fibrosing Dermopathy	D054989	8	1.13E-109
3.86E-113	91	268	Coughing	D003371	78	2.26E-109
4.18E-113	92	279	Adenovirus Infections	D000257	83	2.44E-109
3.15E-113	86	218	Neurocysticercosis	D020019	20	1.84E-109
4.76E-113	90	258	Granulomatosis with polyangiitis	D014890	65	2.78E-109
4.33E-113	87	228	5q-syndrome	C535323	32	2.53E-109
4.33E-113	87	228	AIDS-Associated Nephropathy	D016263	30	2.53E-109
4.33E-113	87	228	Infective endocarditis	D004696	30	2.53E-109
5.15E-113	86	219	Helminthiasis	D006373	22	3.01E-109
8.93E-113	85	211	Coronary Occlusion	D054059	12	5.21E-109
1.77E-112	87	231	HTLV-I Infections	D015490	32	1.03E-108
2.21E-112	86	222	Plasma Cell Neoplasm	D054219	26	1.29E-108
2.21E-112	86	222	Borna Disease	D001890	24	1.29E-108
4.85E-113	84	201	ASTHMA AND NASAL POLYPS	C565739	1	2.83E-109
4.85E-113	84	201	Cystic Periventricular Leukomalacia	D007969	1	2.83E-109
8.24E-113	84	202	Lipomatous hemangiopericytoma	C537029	2	4.81E-109
1.40E-112	84	203	Echogenic Bowel	D058535	4	8.15E-109
8.27E-112	125	842	Liver Cirrhosis, Experimental	D008106	737	4.82E-108
2.36E-112	84	204	Aplastic anemia, idiopathic	C538494	5	1.38E-108
4.03E-112	85	214	Stenosis	D003251	15	2.35E-108
2.36E-112	84	204	Tuberculosis, Miliary	D014391	4	1.38E-108
3.97E-112	84	205	Pneumocystis Infections	D016720	7	2.31E-108
9.26E-112	86	225	Paget Disease Extramammary	D010145	27	5.40E-108
6.65E-112	84	206	Meningitis, Cryptococcal	D016919	7	3.88E-108
6.65E-112	84	206	Waardenburg Anophthalmia Syndrome	C537769	6	3.88E-108
6.65E-112	84	206	Elliptocytosis 4	C566231	6	3.88E-108
1.08E-111	85	216	THROMBOCYTOPENIA 1 (disorder)	C564052	17	6.31E-108
1.77E-111	85	217	Paratuberculosis	D010283	22	1.03E-107
2.74E-111	87	237	Airway Obstruction	D000402	41	1.59E-107
1.85E-111	84	208	Vasculitis, Leukocytoclastic, Cutaneous	D018366	8	1.08E-107
4.28E-111	87	238	Arterial Occlusive Diseases	D001157	38	2.49E-107
3.07E-111	84	209	Burn injury	D002056	9	1.79E-107
4.67E-111	85	219	Periapical Granuloma	D010484	19	2.72E-107
5.09E-111	84	210	Aspiration Pneumonia	D011015	11	2.96E-107
8.39E-111	84	211	Ovarian Diseases	D010049	18	4.88E-107
1.51E-110	86	231	Bacterial Endocarditis	D004697	34	8.78E-107
3.56E-110	98	372	Alopecia	D000505	197	2.06E-106
4.81E-111	83	201	Heartwater Disease	D006357	1	2.80E-107
8.10E-111	83	202	Autoimmune Lymphoproliferative Syndrome, Type I, Autosomal Recessive	C566615	2	4.71E-107
8.10E-111	83	202	Follicular cyst	D005497	2	4.71E-107
8.10E-111	83	202	Transitory tachypnea of newborn	D059245	2	4.71E-107
8.10E-111	83	202	Autoimmune Lymphoproliferative Syndrome, Type IB	C566614	2	4.71E-107
1.36E-110	83	203	Intestinal Diseases, Parasitic	D007411	5	7.91E-107
2.26E-110	84	213	Cryptosporidiosis	D003457	15	1.31E-106
1.36E-110	83	203	Dermatofibrosis lenticularis disseminata	C537415	4	7.91E-107
1.36E-110	83	203	Autoimmune Lymphoproliferative Syndrome, Type IA	C566613	3	7.91E-107
5.35E-110	97	360	Trisomy	D014314	178	3.10E-106
2.28E-110	83	204	Histiocytic Necrotizing Lymphadenitis	D020042	4	1.32E-106
2.28E-110	83	204	Severe combined immunodeficiency, atypical	C537590	4	1.32E-106
5.05E-110	85	224	Stomach Diseases	D013272	26	2.93E-106
6.03E-110	84	215	Latent Tuberculosis	D055985	18	3.50E-106
8.05E-110	85	225	Ocular Hypertension	D009798	34	4.67E-106
6.32E-110	83	206	Invasive Candidiasis	D058365	7	3.67E-106
9.79E-110	84	216	Pelizaeus-Merzbacher Disease	D020371	22	5.68E-106
6.32E-110	83	206	Bronchial Diseases	D001982	6	3.67E-106
6.32E-110	83	206	Macular Holes	D012167	6	3.67E-106
1.42E-109	87	246	High-Grade Squamous Intraepithelial Lesions	D065310	55	8.22E-106
1.44E-109	86	236	Myocardial Reperfusion Injury	D015428	37	8.36E-106
2.92E-109	114	643	Retinoblastoma	D012175	472	1.69E-105
1.05E-109	83	207	Dyggve-Melchior-Clausen syndrome	C535726	8	6.07E-106
1.05E-109	83	207	Carbamoyl-Phosphate Synthase I Deficiency Disease	D020165	8	6.07E-106
2.03E-109	85	227	Arteriovenous fistula	D001164	27	1.18E-105
3.18E-109	89	269	Chronic granulomatous disease	D006105	73	1.84E-105
1.73E-109	83	208	IgG Deficiency disorder	D017099	8	1.00E-105
4.24E-109	88	259	Intestinal Diseases	D007410	68	2.45E-105
2.85E-109	83	209	Complex Regional Pain Syndromes	D020918	11	1.65E-105
2.85E-109	83	209	orbit (eye disorders)	D009916	10	1.65E-105
2.85E-109	83	209	Berylliosis	D001607	9	1.65E-105
2.85E-109	83	209	Intestinal Perforation	D007416	9	1.65E-105
2.85E-109	83	209	Pigmented villonodular synovitis	D013586	9	1.65E-105
2.85E-109	83	209	Gangrene	D005734	9	1.65E-105
5.08E-109	87	249	Adenomatous Polyps	D018256	58	2.94E-105
5.09E-109	85	229	Salivary Gland Pleomorphic Adenoma	C563250	31	2.94E-105
9.14E-109	93	318	Neurilemmoma	D009442	125	5.28E-105
6.63E-109	84	220	Pulmonary Sclerosing Hemangioma	D047868	23	3.83E-105
6.63E-109	84	220	Tuberculosis, Meningeal	D014390	22	3.83E-105
1.48E-108	97	371	Melanocytic nevus	D009508	186	8.52E-105
7.66E-109	83	211	Coxsackievirus Infections	D003384	14	4.43E-105
1.51E-108	89	273	Nevus	D009506	81	8.73E-105
1.25E-108	83	212	Erythema Multiforme	D004892	13	7.22E-105
1.70E-108	84	222	Agranulocytosis	D000380	25	9.79E-105
1.97E-108	85	232	Streptococcal pneumonia	D011018	35	1.14E-104
3.61E-108	119	760	Kidney Diseases	D007674	587	2.08E-104
4.63E-109	82	201	Pityriasis Lichenoides et Varioliformis Acuta	D017514	1	2.68E-105
7.74E-109	82	202	Neutropenia, Severe Congenital, Autosomal Recessive 4	C567260	2	4.47E-105
7.74E-109	82	202	Dursun Syndrome	C567804	2	4.47E-105
3.27E-108	89	275	Actinic keratosis	D055623	81	1.88E-104
2.03E-108	83	213	Diverticulitis	D004238	14	1.17E-104
1.29E-108	82	203	Multifocal choroiditis	C537374	3	7.43E-105
1.29E-108	82	203	Neutropenia, Severe Congenital, Autosomal Dominant 1	C565969	3	7.43E-105
4.35E-108	90	287	Gastric ulcer	D013276	91	2.50E-104
2.14E-108	82	204	Trichinellosis	D014235	4	1.23E-104
3.54E-108	82	205	Radicular Cyst	D011842	7	2.04E-104
3.54E-108	82	205	Dysgammaglobulinemia	D004406	6	2.04E-104
1.03E-107	89	278	Steroid Sulfatase Deficiency Disease	D016114	84	5.90E-104
8.61E-108	83	216	Arthritis, Gouty	D015210	20	4.95E-104
5.84E-108	82	206	Boutonneuse Fever	D001907	6	3.36E-104
5.84E-108	82	206	Uterine Diseases	D014591	6	3.36E-104
1.08E-107	84	226	Costello syndrome (disorder)	D056685	28	6.19E-104
9.60E-108	82	207	Rickettsia Infections	D012282	8	5.52E-104
9.60E-108	82	207	Vulvar Vestibulitis	D054515	7	5.52E-104
1.80E-107	85	237	Colonic Polyps	D003111	43	1.03E-103
1.38E-107	83	217	Inflammatory disease of mucous membrane	D052016	17	7.96E-104
2.70E-107	90	292	Vesicular Stomatitis	D054243	119	1.55E-103
2.88E-107	92	316	Malignant neoplasm of testis	D013736	150	1.65E-103
2.95E-107	91	304	Pancytopenia	D010198	109	1.69E-103
2.22E-107	83	218	Mumps	D009107	22	1.27E-103
1.57E-107	82	208	Tuberculosis, Spinal	D014399	8	9.05E-104
1.57E-107	82	208	Splenic Hypoplasia	C563028	8	9.05E-104
2.57E-107	82	209	Cardiopulmonary Arrest	D006323	12	1.48E-103
2.57E-107	82	209	Onchocerciasis	D009855	11	1.48E-103
3.55E-107	83	219	Corneal Diseases	D003316	26	2.04E-103
3.55E-107	83	219	Coronary Aneurysm	D003323	25	2.04E-103
5.85E-107	86	250	Esophagitis	D004941	60	3.36E-103
5.85E-107	86	250	Intestinal Cancer	D007414	53	3.36E-103
4.19E-107	82	210	Hyperoxia	D018496	10	2.40E-103
4.19E-107	82	210	Amaurosis Fugax	D020757	10	2.40E-103
6.80E-107	82	211	Iridocyclitis	D015863	14	3.90E-103
6.80E-107	82	211	Neuritis	D009443	12	3.90E-103
1.53E-106	87	263	Malignant neoplasm of tongue	D014062	67	8.75E-103
1.53E-106	87	263	Complex Partial Status Epilepticus	D013226	65	8.75E-103
1.10E-106	82	212	Filariasis	D005368	16	6.31E-103
1.10E-106	82	212	Oral Mucositis	D013280	13	6.31E-103
1.43E-106	83	222	Complications of Diabetes Mellitus	D048909	22	8.17E-103
1.43E-106	83	222	CONSTRICTING BANDS, CONGENITAL	C531614	22	8.17E-103
3.61E-106	121	834	Endometriosis	D004715	672	2.06E-102
2.36E-106	85	243	Gout	D006073	64	1.35E-102
7.18E-107	81	202	Tuberculosis, Female Genital	D014384	2	4.11E-103
1.78E-106	82	213	Soft Tissue Infections	D018461	14	1.02E-102
3.27E-106	91	311	Sleep Apnea, Obstructive	D020181	123	1.87E-102
1.19E-106	81	203	Catalase deficiency	D020642	3	6.79E-103
3.60E-106	85	244	Turner Syndrome, Male	D009634	49	2.06E-102
2.86E-106	82	214	Epidermodysplasia Verruciformis	D004819	19	1.64E-102
2.86E-106	82	214	MERRF Syndrome	D017243	17	1.64E-102
1.95E-106	81	204	Pyloric Stenosis, Infantile Hypertrophic 1	C566730	5	1.12E-102
3.56E-106	83	224	Sclerosis	D012598	24	2.03E-102
1.95E-106	81	204	HTLV Infections	D006800	4	1.12E-102
1.95E-106	81	204	Chromosome 8, monosomy 8p	C537825	4	1.12E-102
7.62E-106	100	437	Anaplasia	D000708	255	4.35E-102
4.59E-106	82	215	Gardner Syndrome	D005736	22	2.62E-102
5.60E-106	83	225	Bone Marrow Diseases	D001855	34	3.20E-102
7.86E-106	92	326	Aneurysm	D000783	137	4.49E-102
8.79E-106	83	226	Seborrheic keratosis	D017492	26	5.01E-102
8.55E-106	81	207	Congenital laryngeal adductor palsy	C562861	10	4.88E-102
8.55E-106	81	207	Retinal Drusen	D015593	8	4.88E-102
8.55E-106	81	207	Ectodermal dysplasia, hypohidrotic, with immune deficiency	C536181	8	4.88E-102
1.38E-105	83	227	Prostatic Hypertrophy	D011470	27	7.85E-102
1.39E-105	81	208	Lymphoid interstitial pneumonia	C562489	10	7.93E-102
1.39E-105	81	208	Experimental Autoimmune Encephalomyelitis	D004681	8	7.93E-102
2.15E-105	83	228	Opportunistic Infections	D009894	28	1.22E-101
2.86E-105	85	249	Glucocorticoid Receptor Deficiency	C564221	50	1.63E-101
3.34E-105	83	229	Ichthyosis linearis circumflexa	D056770	31	1.91E-101
2.96E-105	82	219	Varicocele	D014646	20	1.69E-101
6.73E-105	113	678	Diabetic Nephropathy	D003928	510	3.83E-101
4.69E-105	82	220	Lipomatosis, Multiple	D008067	25	2.67E-101
6.47E-105	85	251	Multiple Chronic Conditions	D000071069	58	3.68E-101
9.10E-105	88	285	Leukoencephalopathy, Progressive Multifocal	D007968	94	5.18E-101
1.04E-104	87	274	Lymphadenopathy	D000072281	82	5.94E-101
5.87E-105	81	211	Radiation Injuries, Experimental	D011833	11	3.34E-101
1.17E-104	82	222	Triploidy syndrome	D057885	37	6.63E-101
1.17E-104	82	222	Lung Diseases, Obstructive	D008173	25	6.63E-101
1.17E-104	82	222	Hepatic Veno-Occlusive Disease	D006504	23	6.63E-101
2.53E-104	93	350	Neoplasm Invasiveness	D009361	159	1.44E-100
2.74E-104	97	406	Diabetic Retinopathy	D003930	226	1.56E-100
1.51E-104	81	213	Poisoning	D011041	15	8.59E-101
1.83E-104	82	223	Deficiency of glucose-6-phosphate dehydrogenase	D005955	27	1.04E-100
6.47E-105	80	202	Marasmus	D011502	2	3.68E-101
6.47E-105	80	202	Intracranial Arteriovenous Malformation, Ruptured	D002538	2	3.68E-101
6.47E-105	80	202	Intravenous Drug Abuse	D015819	2	3.68E-101
3.18E-104	87	277	Intervertebral Disc Degeneration	D055959	87	1.81E-100
1.06E-104	80	203	HEMOPHAGOCYTIC LYMPHOHISTIOCYTOSIS, FAMILIAL, 2	C537250	3	6.03E-101
3.22E-104	85	255	Brain Infarction	D020520	59	1.83E-100
2.87E-104	82	224	Dermatitis Herpetiformis	D003874	24	1.63E-100
4.79E-104	85	256	Thyroid Nodule	D016606	58	2.72E-100
4.54E-104	83	235	Microcalcification	D002114	39	2.58E-100
6.10E-104	84	246	SVEINSSON CHORIORETINAL ATROPHY	C566236	50	3.46E-100
2.82E-104	80	205	Bronchopulmonary Sequestration	D001998	5	1.60E-100
7.11E-104	85	257	Ovarian Cysts	D010048	68	4.03E-100
7.28E-104	86	268	Acromegaly	D000172	74	4.13E-100
8.95E-104	92	341	Bone Diseases	D001847	153	5.07E-100
6.98E-104	82	226	Papillary adenoma	D000236	30	3.96E-100
4.57E-104	80	206	Myocardial rupture	D006341	6	2.60E-100
7.40E-104	80	207	Lymphangioma	D008202	8	4.20E-100
1.99E-103	90	318	Ureteral obstruction	D014517	126	1.13E-99
1.68E-103	82	228	Prostate Cancer, Hereditary, 7	C565201	32	9.53E-100
1.68E-103	82	228	Lichen Sclerosus et Atrophicus	D018459	31	9.53E-100
1.68E-103	82	228	Iron deficiency anemia	D018798	31	9.53E-100
1.53E-103	81	218	Esophageal Achalasia	D004931	20	8.66E-100
1.19E-103	80	208	Megalencephaly cutis marmorata telangiectatica congenita	C536142	8	6.77E-100
2.41E-103	81	219	Camurati-Engelmann Syndrome	C538411	22	1.36E-99
2.41E-103	81	219	Adrenal Cancer	D000310	19	1.36E-99
1.92E-103	80	209	Pancreatitis, Acute Necrotizing	D019283	9	1.09E-99
3.74E-103	83	240	Diabetic Foot	D017719	41	2.11E-99
5.69E-103	91	334	Weight decreased	D015431	152	3.22E-99
3.08E-103	80	210	Fibromatosis	D005350	13	1.74E-99
3.08E-103	80	210	Lymphatic Abnormalities	D044148	11	1.74E-99
3.08E-103	80	210	Infarction	D007238	10	1.74E-99
6.87E-103	84	252	Rheumatic Fever	D012213	55	3.88E-99
6.18E-103	82	231	Sickle Cell Trait	D012805	36	3.49E-99
7.30E-103	85	263	Liver Cirrhosis, Alcoholic	D008104	68	4.12E-99
4.92E-103	80	211	Dermoid Cyst	D003884	14	2.78E-99
5.93E-103	81	221	Creutzfeldt-Jakob Disease, Sporadic	C565143	25	3.35E-99
8.83E-103	88	298	Peripheral Arterial Diseases	D058729	118	4.98E-99
8.83E-103	88	298	Von Hippel-Lindau Syndrome	D006623	105	4.98E-99
4.92E-103	80	211	Pharyngitis	D010612	11	2.78E-99
9.93E-103	86	275	Otitis Media	D010033	91	5.60E-99
9.49E-103	82	232	Rheumatic Heart Disease	D012214	36	5.36E-99
1.29E-102	83	243	Muscular Atrophy	D009133	46	7.28E-99
1.56E-102	85	265	Cicatrix, Hypertrophic	D017439	72	8.81E-99
1.25E-102	80	213	Laryngeal cleft	C537875	16	7.04E-99
2.63E-102	95	394	Hyperlipidemia	D006949	204	1.48E-98
1.94E-102	83	244	Hepatocellular Adenoma	D018248	47	1.09E-98
5.66E-103	79	202	Radiation Syndrome	D011832	2	3.20E-99
2.22E-102	82	234	Neoplasm Recurrence, Local	D009364	35	1.25E-98
3.39E-102	87	290	Neoplastic Cell Transformation	D002471	94	1.91E-98
3.32E-102	85	267	Pulmonary Edema	D011654	73	1.87E-98
3.39E-102	82	235	Alcoholic Steatohepatitis	D005235	37	1.91E-98
5.73E-102	105	560	Vascular Diseases	D014652	373	3.22E-98
3.13E-102	80	215	Coronary Restenosis	D023903	16	1.76E-98
5.99E-102	89	316	Nerve Degeneration	D009410	138	3.37E-98
4.93E-102	80	216	Congenital hernia of foramen of Bochdalek	D065630	17	2.78E-98
3.88E-102	79	206	Chromosome 12, 12p trisomy	C538299	7	2.18E-98
3.88E-102	79	206	Angiodysplasia	D016888	6	2.18E-98
9.58E-102	87	293	Teratoma	D013724	104	5.39E-98
1.17E-101	98	445	Cerebral Infarction	D002544	261	6.58E-98
7.76E-102	80	217	Type II Mucolipidosis	D009081	23	4.37E-98
7.76E-102	80	217	Myoma	D009214	17	4.37E-98
1.47E-101	94	386	Hepatitis, Drug-Induced	D056486	203	8.27E-98
1.19E-101	82	238	Hematuria	D006417	46	6.67E-98
1.19E-101	82	238	Fibromyalgia	D005356	46	6.67E-98
1.19E-101	82	238	gallbladder neoplasm	D005706	39	6.67E-98
1.28E-101	81	228	Hepatic Encephalopathy	D006501	35	7.21E-98
1.22E-101	80	218	Menkes Kinky Hair Syndrome	D007706	23	6.84E-98
1.22E-101	80	218	Bloch Sulzberger syndrome	D007184	20	6.84E-98
9.96E-102	79	208	Arthus Reaction	D001183	8	5.60E-98
9.96E-102	79	208	Cardiomyopathy, Alcoholic	D002310	8	5.60E-98
2.53E-101	88	308	Malignant neoplasm of larynx	D007822	111	1.42E-97
1.97E-101	81	229	Gastrinoma	D015408	29	1.11E-97
1.90E-101	80	219	Cyclic neutropenia	C536227	22	1.07E-97
3.02E-101	81	230	Chikungunya Fever	D065632	38	1.69E-97
2.97E-101	80	220	Pericardial effusion	D010490	25	1.67E-97
2.53E-101	79	210	Hydatidiform Mole, Partial	D006828	13	1.42E-97
4.88E-101	88	310	Streptozotocin Diabetes	D003921	110	2.73E-97
4.01E-101	79	211	Manganese Poisoning	D020149	12	2.25E-97
7.04E-101	81	232	Vitamin D Deficiency	D014808	35	3.95E-97
9.10E-101	85	276	Diabetic Neuropathies	D003929	78	5.09E-97
7.17E-101	80	222	African Trypanosomiasis	D014353	29	4.02E-97
7.17E-101	80	222	Encephalopathy, Toxic	D020258	25	4.02E-97
6.35E-101	79	212	Codependency	D017004	14	3.56E-97
1.11E-100	80	223	Collagen Diseases	D003095	26	6.21E-97
1.37E-100	82	244	Atypical Ductal Breast Hyperplasia	D002285	46	7.66E-97
1.00E-100	79	213	Heart Failure, Diastolic	D054144	14	5.61E-97
1.52E-100	83	255	Proliferative vitreoretinopathy	D018630	59	8.51E-97
4.81E-101	78	202	Hypertensive Encephalopathy	D020343	2	2.70E-97
4.81E-101	78	202	Cardiac Tamponade	D002305	2	2.70E-97
7.76E-101	78	203	Chilblain lupus 1	C535924	4	4.35E-97
7.76E-101	78	203	Ocular Hypotension	D015814	4	4.35E-97
7.76E-101	78	203	Hyperzincemia and Hypercalprotectinemia	C565988	3	4.35E-97
1.58E-100	79	214	Sacroiliitis	D058566	14	8.82E-97
3.64E-100	94	398	Anemia, Sickle Cell	D000755	213	2.04E-96
1.25E-100	78	204	Osteoarthropathy, Primary Hypertrophic	D010004	5	6.98E-97
1.25E-100	78	204	Urinary Schistosomiasis	D012553	4	6.98E-97
2.64E-100	80	225	Angiomyolipoma	D018207	29	1.48E-96
3.04E-100	82	246	Coronary Stenosis	D023921	47	1.70E-96
2.64E-100	80	225	Craniopharyngioma	D003397	25	1.48E-96
5.19E-100	101	511	Age related macular degeneration	D008268	348	2.90E-96
5.73E-100	92	371	Craniosynostosis	D003398	198	3.19E-96
4.06E-100	80	226	Pyelonephritis	D011704	35	2.27E-96
3.87E-100	79	216	Dysgerminoma	D004407	25	2.16E-96
3.87E-100	79	216	Aniridia	D015783	20	2.16E-96
3.87E-100	79	216	Coronary Artery Vasospasm	D003329	19	2.16E-96
6.22E-100	80	227	Acanthosis Nigricans	D000052	31	3.47E-96
6.22E-100	80	227	Central Diabetes Insipidus	D020790	30	3.47E-96
5.09E-100	78	207	Specific granule deficiency	C562873	8	2.84E-96
5.09E-100	78	207	Myofibromatosis	D018224	7	2.84E-96
5.09E-100	78	207	Glycogen Storage Disease Type VI	D006013	7	2.84E-96
9.94E-100	82	249	Inclusion Body Myopathy, Sporadic	D018979	56	5.53E-96
9.52E-100	80	228	Aortic valve calcification	C562942	29	5.30E-96
9.42E-100	79	218	Traumatic injury	D014947	18	5.25E-96
8.08E-100	78	208	Hepatopulmonary Syndrome	D020065	8	4.50E-96
8.08E-100	78	208	Hemoptysis	D006469	8	4.50E-96
1.45E-99	80	229	Albinism, Oculocutaneous	D016115	30	8.09E-96
3.05E-99	89	336	Turner Syndrome	D014424	144	1.70E-95
2.21E-99	80	230	Purpura, Thrombotic Thrombocytopenic	D011697	35	1.23E-95
2.21E-99	80	230	Arthritis, Reactive	D016918	33	1.23E-95
2.02E-99	78	210	hemangiopericytoma	D006393	11	1.13E-95
2.02E-99	78	210	HIV-Associated Lipodystrophy Syndrome	D039682	10	1.13E-95
2.02E-99	78	210	Pulmonary Blastoma	D018202	10	1.13E-95
3.50E-99	79	221	Multi-infarct dementia	D015161	21	1.94E-95
4.68E-99	82	253	AURAL ATRESIA, CONGENITAL	C564321	57	2.60E-95
3.18E-99	78	211	Gaucher Disease, Type 3 (disorder)	D005776	14	1.77E-95
5.09E-99	80	232	Pseudoxanthoma Elasticum	D011561	34	2.82E-95
5.09E-99	80	232	Escherichia coli Infections	D004927	34	2.82E-95
5.09E-99	80	232	Paranoid Schizophrenia	D012563	32	2.82E-95
5.39E-99	79	222	Pemphigus	D010392	30	2.99E-95
6.86E-99	82	254	Dry Eye Syndromes	D015352	57	3.80E-95
5.00E-99	78	212	Paraneoplastic Syndromes	D010257	14	2.78E-95
7.69E-99	80	233	Hyperparathyroidism, Secondary	D006962	35	4.26E-95
9.41E-99	81	244	Friedreich Ataxia	D005621	49	5.21E-95
9.41E-99	81	244	Breast Diseases	D001941	45	5.21E-95
8.29E-99	79	223	Leg Ulcer	D007871	25	4.60E-95
8.29E-99	79	223	Microangiopathy, Diabetic	D003925	23	4.60E-95
1.21E-98	85	290	Lipodystrophy	D008060	101	6.72E-95
2.48E-99	77	201	Charcot-Marie-Tooth disease, axonal, Type 2G	C539595	1	1.38E-95
2.48E-99	77	201	Jankovic Rivera syndrome	C537563	1	1.38E-95
2.48E-99	77	201	Mercurial Neuroanesthenia	D020262	1	1.38E-95
2.48E-99	77	201	Presentey Anomaly	C564893	1	1.38E-95
2.48E-99	77	201	Thyrotropin-Releasing Hormone Resistance, Generalized	C566049	1	1.38E-95
3.98E-99	77	202	Community-Acquired Infections	D017714	2	2.21E-95
6.36E-99	77	203	MASP2 Deficiency	C565360	3	3.53E-95
6.36E-99	77	203	Complement Factor I (C3 inactivator) deficiency	C572568	3	3.53E-95
6.36E-99	77	203	Malpuech facial clefting syndrome	C535704	3	3.53E-95
6.36E-99	77	203	Coccidioidomycosis	D003047	3	3.53E-95
2.07E-98	81	246	Febrile Convulsions	D003294	59	1.14E-94
1.01E-98	77	204	Bile duct adenoma	D002759	5	5.62E-95
3.89E-98	98	480	Impaired glucose tolerance	D018149	300	2.15E-94
2.62E-98	80	236	Strawberry nevus of skin	D018324	39	1.45E-94
1.61E-98	77	205	Malignant neoplasm of appendix	D001063	5	8.93E-95
2.96E-98	78	216	Chromosome 11p11.2 Deletion Syndrome	C538356	21	1.64E-94
2.96E-98	78	216	Nodular Goiter	D006044	18	1.64E-94
4.50E-98	81	248	Heart valve disease	D006349	53	2.49E-94
2.56E-98	77	206	Myelolipoma	D018209	6	1.41E-94
2.56E-98	77	206	Hepatorenal Syndrome	D006530	6	1.41E-94
2.56E-98	77	206	Aseptic Meningitis	D008582	6	1.41E-94
6.56E-98	82	260	Paroxysmal kinesigenic choreoathetosis	C537180	71	3.62E-94
5.88E-98	80	238	Endometriosis of uterus	D062788	42	3.25E-94
6.62E-98	81	249	Sinusitis	D012852	52	3.66E-94
6.62E-98	81	249	Progeria	D011371	51	3.66E-94
4.04E-98	77	207	Postherpetic neuralgia	D051474	10	2.23E-94
8.28E-98	83	272	Cardiac Hypertrophy	D006332	74	4.57E-94
1.45E-97	105	613	Congenital chromosomal disease	D025063	440	8.02E-94
7.09E-98	78	218	Fleck corneal dystrophy	C563256	18	3.91E-94
1.04E-97	79	229	Keratosis	D007642	35	5.74E-94
1.86E-97	91	378	Pulmonary Emphysema	D011656	194	1.03E-93
1.00E-97	77	209	Angina Pectoris, Variant	D000788	11	5.52E-94
1.00E-97	77	209	Nevus, Blue	D018329	10	5.52E-94
1.00E-97	77	209	Musculoskeletal Diseases	D009140	10	5.52E-94
1.00E-97	77	209	Scleroderma, Limited	D045745	10	5.52E-94
1.57E-97	79	230	Lymphatic Diseases	D008206	34	8.67E-94
1.57E-97	77	210	ALZHEIMER DISEASE 5	C566578	12	8.65E-94
2.37E-97	79	231	Disease due to Parvoviridae	D010322	37	1.31E-93
2.88E-97	80	242	Leukocyte adhesion deficiency type 1	C535887	44	1.59E-93
7.32E-97	86	315	Reticulocyte count (procedure)	D017701	167	4.02E-93
6.46E-97	81	255	Hereditary pancreatitis	C537262	59	3.55E-93
9.98E-97	97	478	Diarrhea	D003967	302	5.48E-93
6.02E-97	78	223	Elastosis perforans serpiginosa	C536202	23	3.31E-93
6.02E-97	78	223	Acute Lung Injury	D055371	23	3.31E-93
5.94E-97	77	213	Reoviridae Infections	D012088	15	3.27E-93
8.04E-97	79	234	Japanese Encephalitis	D004672	38	4.41E-93
3.19E-97	76	202	Hereditary Angioedema Type I	D056829	2	1.76E-93
3.19E-97	76	202	Transient hypertension of pregnancy	D046110	2	1.76E-93
3.19E-97	76	202	Hepatic venoocclusive disease with immunodeficiency	C537257	2	1.76E-93
3.19E-97	76	202	Metaphyseal anadysplasia	C537351	2	1.76E-93
3.19E-97	76	202	Oculopalatoskeletal syndrome	C537738	2	1.76E-93
3.19E-97	76	202	Carnevale syndrome	C535586	2	1.76E-93
1.64E-96	88	344	Keloid	D007627	160	8.97E-93
1.20E-96	79	235	Transient Cerebral Ischemia	D002546	40	6.60E-93
5.07E-97	76	203	Complement Factor H Deficiency	C562875	3	2.79E-93
5.07E-97	76	203	Pyoderma	D011711	3	2.79E-93
5.07E-97	76	203	Communication impairment	D003147	3	2.79E-93
2.55E-96	103	590	Osteoporosis	D010024	410	1.39E-92
8.01E-97	76	204	Dianzani autoimmune lymphoproliferative syndrome	C535950	5	4.40E-93
8.01E-97	76	204	Postpartum Thyroiditis	D050032	5	4.40E-93
8.01E-97	76	204	Patau syndrome	D000073839	5	4.40E-93
2.73E-96	99	517	Ataxia Telangiectasia	D001260	340	1.49E-92
2.00E-96	80	247	ECTRODACTYLY, ECTODERMAL DYSPLASIA, AND CLEFT LIP/PALATE SYNDROME 1	C565062	58	1.10E-92
8.01E-97	76	204	Nelson Syndrome	D009347	4	4.40E-93
8.01E-97	76	204	Rheumatoid Vasculitis	D056653	4	4.40E-93
8.01E-97	76	204	Fetal Hypoxia	D005311	4	4.40E-93
8.01E-97	76	204	Trisomy 22	C536799	4	4.40E-93
1.42E-96	77	215	Morphine Dependence	D009021	15	7.81E-93
2.11E-96	78	226	Albuminuria	D000419	27	1.16E-92
2.20E-96	77	216	Carpal Tunnel Syndrome	D002349	24	1.20E-92
3.42E-96	86	320	Hypertriglyceridemia	D015228	139	1.87E-92
1.26E-96	76	205	Bursitis	D002062	5	6.93E-93
2.94E-96	80	248	Respiratory Distress Syndrome, Newborn	D012127	52	1.61E-92
3.50E-96	82	271	Pregnancy Complications	D011248	82	1.91E-92
3.50E-96	82	271	Peptic Ulcer	D010437	75	1.91E-92
3.19E-96	78	227	Refractory anaemia with excess blasts	D000754	29	1.75E-92
1.99E-96	76	206	Glycogen storage disease type Ia	C538655	7	1.09E-92
1.99E-96	76	206	Sinus histiocytosis	D015618	7	1.09E-92
4.10E-96	81	260	Niemann-Pick Disease, Type C	D052556	66	2.24E-92
3.38E-96	77	217	Signs and Symptoms, Respiratory	D012818	22	1.85E-92
3.38E-96	77	217	Adenosis of Breast	D005348	19	1.85E-92
7.35E-96	91	392	Pituitary Diseases	D010900	216	4.01E-92
4.82E-96	78	228	Stickler syndrome, type 1	C537492	32	2.63E-92
7.02E-96	84	297	Polycystic Kidney Diseases	D007690	110	3.83E-92
3.12E-96	76	207	Post-Traumatic Myelopathy	D013119	7	1.71E-92
5.19E-96	77	218	Diabetic Ketoacidosis	D016883	18	2.83E-92
5.19E-96	77	218	Peyronie Disease	D010411	18	2.83E-92
4.88E-96	76	208	Denys-Drash Syndrome	D030321	9	2.66E-92
4.88E-96	76	208	Hyperargininemia	D020162	8	2.66E-92
9.14E-96	80	251	Bulbo-Spinal Atrophy, X-Linked	D055534	55	4.99E-92
8.71E-96	79	240	Oral Submucous Fibrosis	D009914	41	4.76E-92
7.94E-96	77	219	pathologic fistula	D005402	20	4.33E-92
1.55E-95	86	325	Adrenoleukodystrophy	D000326	136	8.47E-92
1.33E-95	80	252	Atrophic	D001284	53	7.25E-92
1.21E-95	77	220	Cervical dysplasia	D002578	24	6.61E-92
1.63E-95	78	231	Autosomal Recessive Polycystic Kidney Disease	D017044	34	8.89E-92
1.93E-95	80	253	Hyperuricemia	D033461	64	1.05E-91
1.18E-95	76	210	Priapism	D011317	10	6.45E-92
1.85E-95	77	221	Indian childhood cirrhosis	C562580	24	1.01E-91
2.44E-95	78	232	Conjunctivitis	D003231	40	1.33E-91
2.81E-95	77	222	Hepatitis E	D016751	33	1.52E-91
4.04E-95	80	255	Malocclusion	D008310	64	2.19E-91
4.04E-95	80	255	Leukoplakia, Oral	D007972	62	2.19E-91
2.84E-95	76	212	Active Hyperemia	D006940	12	1.54E-91
5.07E-95	81	267	Condition, Preneoplastic	D011230	85	2.75E-91
4.26E-95	77	223	Overlap syndrome	D000074079	27	2.31E-91
6.00E-95	79	245	Dentatorubral-Pallidoluysian Atrophy	D020191	54	3.25E-91
2.49E-95	75	202	Vaginal Hemorrhage	D014592	3	1.35E-91
2.49E-95	75	202	Borrelia Infections	D001899	3	1.35E-91
6.44E-95	77	224	Ventricular Dysfunction, Left	D018487	27	3.48E-91
8.42E-95	80	257	Pterygium	D011625	61	4.56E-91
2.49E-95	75	202	Panniculitis, Nodular Nonsuppurative	D010201	2	1.35E-91
2.49E-95	75	202	Staphylococcal Pneumonia	D011023	2	1.35E-91
2.49E-95	75	202	Duodenal Diseases	D004378	2	1.35E-91
2.49E-95	75	202	Newcastle Disease	D009521	2	1.35E-91
1.58E-95	75	201	Ehlers-Danlos Syndrome, Type VIII	C562626	1	8.60E-92
1.58E-95	75	201	Macular Degeneration, Age-Related, 10	C566935	1	8.60E-92
1.58E-95	75	201	Complement Component C1s Deficiency	C565170	1	8.60E-92
1.58E-95	75	201	Acne Conglobata	D000069316	1	8.60E-92
1.58E-95	75	201	Complement Component 4, Partial Deficiency Of	C565168	1	8.60E-92
1.58E-95	75	201	Laryngeal Edema	D007819	1	8.60E-92
1.58E-95	75	201	Granuloma, Foreign-Body	D015745	1	8.60E-92
1.58E-95	75	201	Hemophilus influenza infection	D006192	1	8.60E-92
1.58E-95	75	201	Bordetella Infections	D001885	1	8.60E-92
6.74E-95	76	214	Atypical Endometrial Hyperplasia	D004714	16	3.65E-91
3.92E-95	75	203	Periostitis	D010522	3	2.13E-91
3.92E-95	75	203	RNA Virus Infections	D012327	3	2.13E-91
3.92E-95	75	203	Bone Demineralization, Pathologic	D018488	3	2.13E-91
3.92E-95	75	203	Light Fixation Seizure Syndrome	C566367	3	2.13E-91
1.70E-94	95	468	Anoxia	D000860	277	9.18E-91
6.15E-95	75	204	Zoonoses	D015047	6	3.33E-91
6.15E-95	75	204	Adamantinoma	D050398	5	3.33E-91
6.15E-95	75	204	Oxalosis	D006959	5	3.33E-91
6.15E-95	75	204	Hyperemesis Gravidarum	D006939	4	3.33E-91
6.15E-95	75	204	Giant Cell Granuloma	D006101	4	3.33E-91
6.15E-95	75	204	Mesoblastic Nephroma	D018201	4	3.33E-91
6.15E-95	75	204	Parapsoriasis en Plaques	D010267	4	3.33E-91
6.15E-95	75	204	Pleuropneumonia	D011001	4	3.33E-91
6.15E-95	75	204	Maffucci Syndrome	D004687	4	3.33E-91
1.46E-94	77	226	Subfertility	D007246	35	7.91E-91
1.46E-94	77	226	Leukoaraiosis	D049292	34	7.91E-91
9.62E-95	75	205	Buruli Ulcer	D054312	7	5.21E-91
1.77E-94	78	237	Right Ventricular Hypertrophy	D017380	43	9.55E-91
9.62E-95	75	205	Chiari malformation type II	D001139	6	5.21E-91
1.59E-94	76	216	Peri-Implantitis	D057873	16	8.57E-91
3.20E-94	91	407	Overweight	D050177	221	1.72E-90
2.20E-94	77	227	Juvenile polyposis syndrome	C537702	27	1.19E-90
1.50E-94	75	206	Spondylitis	D013166	6	8.12E-91
1.50E-94	75	206	Avitaminosis	D001361	6	8.12E-91
1.50E-94	75	206	Felty Syndrome	D005258	6	8.12E-91
2.42E-94	76	217	Cerebral Vasospasm	D020301	19	1.31E-90
2.42E-94	76	217	Saethre-Chotzen Syndrome	D000168	18	1.31E-90
2.34E-94	75	207	Waisman syndrome	C537179	9	1.26E-90
2.34E-94	75	207	Immunoproliferative Small Intestinal Disease	D007161	8	1.26E-90
2.34E-94	75	207	Capillary Leak Syndrome	D019559	8	1.26E-90
2.34E-94	75	207	Treatment related secondary malignancy	D016609	7	1.26E-90
2.34E-94	75	207	Vasogenic Cerebral Edema	D001929	7	1.26E-90
5.70E-94	79	251	Fibroadenoma	D018226	58	3.07E-90
5.66E-94	78	240	Intracranial Hemorrhages	D020300	45	3.05E-90
3.63E-94	75	208	Fowlpox	D005586	10	1.96E-90
3.63E-94	75	208	Leukostasis	D018921	9	1.96E-90
7.34E-94	77	230	Intestinal Polyps	D007417	39	3.95E-90
5.62E-94	75	209	Progesterone Resistance	C564871	11	3.03E-90
5.62E-94	75	209	Poliomyelitis	D011051	10	3.03E-90
5.62E-94	75	209	Rotator cuff syndrome	D000070636	10	3.03E-90
5.62E-94	75	209	Anterior myocardial infarction	D056988	9	3.03E-90
5.62E-94	75	209	Tuberculosis, Central Nervous System	D020306	9	3.03E-90
8.50E-94	76	220	Smith-Magenis syndrome	D058496	26	4.58E-90
1.09E-93	77	231	Blood Platelet Disorders	D001791	34	5.88E-90
1.22E-93	78	242	Hypertension, Renovascular	D006978	44	6.54E-90
8.67E-94	75	210	Eosinophilia-Myalgia Syndrome	D016603	10	4.66E-90
1.62E-93	77	232	CATARACT, ANTERIOR POLAR	C538282	38	8.72E-90
1.34E-93	75	211	Cholera Infantum	D005767	12	7.17E-90
1.34E-93	75	211	Heterochromia iridis	C538115	11	7.17E-90
1.34E-93	75	211	Cerebral Amyloid Angiopathy, Hereditary	D028243	11	7.17E-90
1.34E-93	75	211	Childhood Ependymoma	C531673	11	7.17E-90
1.94E-93	76	222	PEELING SKIN SYNDROME	C564818	28	1.04E-89
2.47E-93	79	255	Multiple Endocrine Neoplasia Type 2a	D018813	55	1.32E-89
2.98E-93	82	291	Obesity, Morbid	D009767	103	1.59E-89
2.05E-93	75	212	Intestinal Volvulus	D045822	16	1.10E-89
2.05E-93	75	212	Cherubism	D002636	13	1.10E-89
2.92E-93	76	223	Keratosis Follicularis	D007644	25	1.57E-89
3.14E-93	75	213	Meconium Aspiration Syndrome	D008471	16	1.68E-89
3.14E-93	75	213	Malignant neoplasm tonsil	D014067	14	1.68E-89
1.88E-93	74	202	Blood Sedimentation	D001799	4	1.01E-89
3.14E-93	75	213	Urinary Bladder Diseases	D001745	13	1.68E-89
3.14E-93	75	213	Cystathionine beta-Synthase Deficiency Disease	D006712	13	1.68E-89
4.39E-93	76	224	Angiofibroma	D018322	26	2.35E-89
1.88E-93	74	202	Claustrophobia	D010698	3	1.01E-89
5.94E-93	80	269	Insulin Resistance	D007333	71	3.17E-89
9.37E-93	109	765	Amyotrophic Lateral Sclerosis	D000690	606	4.99E-89
7.92E-93	88	375	Left Ventricular Hypertrophy	D017379	183	4.22E-89
9.42E-93	96	504	Nephroblastoma	D009396	320	5.02E-89
7.81E-93	82	294	Hereditary Nonpolyposis Colorectal Cancer	D003123	108	4.16E-89
1.88E-93	74	202	Persistent Vegetative State	D018458	2	1.01E-89
1.88E-93	74	202	Crossed Polydactyly, Type I	C566783	2	1.01E-89
1.88E-93	74	202	Intracranial Arteriosclerosis	D002537	2	1.01E-89
1.88E-93	74	202	Singleton Merten syndrome	C537343	2	1.01E-89
1.88E-93	74	202	Cerebrovascular Insufficiency	D002561	2	1.01E-89
1.88E-93	74	202	NAVAJO NEUROHEPATOPATHY	C538344	2	1.01E-89
1.20E-93	74	201	Infant, Very Low Birth Weight	D019102	1	6.47E-90
1.20E-93	74	201	Nodular Elastoidosis	D005148	1	6.47E-90
1.20E-93	74	201	Macular Degeneration, Age-Related, 9	C566958	1	6.47E-90
1.20E-93	74	201	COMPLEMENT COMPONENT 3 DEFICIENCY, AUTOSOMAL RECESSIVE	C565169	1	6.47E-90
1.20E-93	74	201	C9 Deficiency	C565165	1	6.47E-90
1.20E-93	74	201	Annular Erythema	C562461	1	6.47E-90
2.94E-93	74	203	DOYNE HONEYCOMB RETINAL DYSTROPHY	C535602	4	1.58E-89
7.97E-93	78	247	Subfertility, Male	D007248	56	4.25E-89
2.94E-93	74	203	Retinal Artery Occlusion	D015356	3	1.58E-89
2.94E-93	74	203	Drusen, Radial, Autosomal Dominant	C565088	3	1.58E-89
4.58E-93	74	204	Trichiasis	D058457	5	2.45E-89
4.58E-93	74	204	Hereditary Sensory and Autonomic Neuropathy Type Ie	C580162	4	2.45E-89
4.58E-93	74	204	Nutrition Disorders	D009748	4	2.45E-89
4.58E-93	74	204	Duodenitis	D004382	4	2.45E-89
4.58E-93	74	204	Adnexal Diseases	D000291	4	2.45E-89
4.58E-93	74	204	Hemoglobin SC Disease	D006450	4	2.45E-89
7.12E-93	74	205	Isovaleryl-CoA dehydrogenase deficiency	C538167	7	3.80E-89
1.11E-92	75	216	Bare lymphocyte syndrome 2	C537079	21	5.92E-89
7.12E-93	74	205	Myelitis	D009187	6	3.80E-89
7.12E-93	74	205	PIGMENTARY DISORDER, RETICULATE, WITH SYSTEMIC MANIFESTATIONS	C564461	5	3.80E-89
7.12E-93	74	205	Tension Headache	D018781	5	3.80E-89
7.12E-93	74	205	Malignant neoplasm of cecum	D002430	5	3.80E-89
7.12E-93	74	205	Spinal Cord Ischemia	D020760	5	3.80E-89
7.12E-93	74	205	Sunburn	D013471	5	3.80E-89
7.12E-93	74	205	CD59 Deficiency	C567355	5	3.80E-89
1.47E-92	76	227	Prostatic Diseases	D011469	32	7.81E-89
1.69E-92	75	217	Adrenal Gland Hyperfunction	D000308	20	8.97E-89
1.10E-92	74	206	Central Neurocytoma	D018306	6	5.87E-89
1.10E-92	74	206	Vascular ring	D000073872	6	5.87E-89
4.07E-92	109	775	Impaired cognition	D060825	613	2.16E-88
3.17E-92	81	286	Sciatic Neuropathy	D020426	90	1.68E-88
1.70E-92	74	207	Erysipelas	D004886	8	9.06E-89
3.79E-92	82	299	Premature Birth	D047928	116	2.01E-88
1.70E-92	74	207	Bone Resorption	D001862	7	9.06E-89
2.55E-92	75	218	Intestinal Pseudo-Obstruction	D007418	21	1.36E-88
2.55E-92	75	218	Infantile neuronal ceroid lipofuscinosis	D009472	19	1.36E-88
3.58E-92	77	240	Purpura	D011693	40	1.90E-88
2.62E-92	74	208	AROMATASE EXCESS SYNDROME	C000591739	9	1.39E-88
2.62E-92	74	208	Pathological Dilatation	D004108	8	1.39E-88
3.85E-92	75	219	Acute Kidney Tubular Necrosis	D007683	19	2.05E-88
6.06E-92	81	288	Hypercalcemia	D006934	93	3.21E-88
6.39E-92	80	276	Acute Confusional Senile Dementia	D000544	81	3.39E-88
4.03E-92	74	209	Epilepsy, Tonic-Clonic, Symptomatic	D004830	10	2.14E-88
4.03E-92	74	209	Vascular System Injuries	D057772	9	2.14E-88
4.03E-92	74	209	Yersinia infections	D015009	9	2.14E-88
5.80E-92	75	220	Osteophyte	D054850	22	3.08E-88
8.92E-92	80	277	Dementia, Vascular	D015140	79	4.73E-88
6.18E-92	74	210	Chromosome 10, monosomy 10q	C538289	11	3.28E-88
1.02E-91	78	254	Retinopathy of Prematurity	D012178	60	5.42E-88
6.18E-92	74	210	Colitis, Ischemic	D017091	10	3.28E-88
8.71E-92	75	221	alpha-1-Antitrypsin Deficiency, Autosomal Recessive	C566273	23	4.62E-88
1.33E-91	83	316	Motor Neuron Disease	D016472	127	7.05E-88
1.31E-91	82	303	Lymphatic Metastasis	D008207	113	6.93E-88
8.71E-92	75	221	Retinal Vein Occlusion	D012170	22	4.62E-88
9.44E-92	74	211	Amyloid Neuropathies, Familial	D028227	12	4.99E-88
9.44E-92	74	211	Stroke, Lacunar	D059409	12	4.99E-88
2.06E-91	87	373	Myxoid cyst	D045888	195	1.09E-87
1.55E-91	76	233	Ovarian Hyperstimulation Syndrome	D016471	33	8.17E-88
1.44E-91	74	212	Arteriosclerosis Obliterans	D001162	12	7.60E-88
1.44E-91	74	212	Homocysteinemia	C566403	12	7.60E-88
1.44E-91	74	212	Takotsubo Cardiomyopathy	D054549	12	7.60E-88
1.44E-91	74	212	Viral meningitis	D008587	12	7.60E-88
2.28E-91	76	234	AMYLOIDOSIS, HEREDITARY, TRANSTHYRETIN-RELATED	C567782	41	1.20E-87
4.13E-91	95	505	Retinal Diseases	D012164	328	2.17E-87
2.19E-91	74	213	Congenital heart block	C535758	15	1.15E-87
2.19E-91	74	213	Focal Nodular Hyperplasia	D020518	15	1.15E-87
4.07E-91	85	347	Prostatic Intraepithelial Neoplasias	D019048	165	2.14E-87
2.19E-91	74	213	Copper-Overload Cirrhosis	C566858	13	1.15E-87
2.19E-91	74	213	Peroxisome Biogenesis Disorder, Complementation Group D	C566388	13	1.15E-87
2.91E-91	75	224	ST segment elevation myocardial infarction	D000072657	26	1.53E-87
3.34E-91	76	235	Depression, Neurotic	D003866	38	1.76E-87
1.39E-91	73	202	Myopathy, Actin, Congenital, with Excess of Thin Myofilaments	C563529	3	7.32E-88
1.39E-91	73	202	Chudley-Mccullough syndrome	C535459	3	7.32E-88
3.32E-91	74	214	Congenital bilateral aplasia of vas deferens	C535984	17	1.75E-87
3.32E-91	74	214	Histiocytoma, Benign Fibrous	D018219	17	1.75E-87
3.32E-91	74	214	Non-ST Elevated Myocardial Infarction	D000072658	15	1.75E-87
3.32E-91	74	214	BREAST CANCER 3	C565336	14	1.75E-87
4.34E-91	75	225	Nephritis, Tubulointerstitial	D009395	33	2.28E-87
1.39E-91	73	202	Chromosome 6, monosomy 6q	C537807	2	7.32E-88
1.39E-91	73	202	T-Lymphocytopenia, Idiopathic CD4-Positive	D018344	2	7.32E-88
8.92E-92	73	201	Polyglandular Deficiency Syndrome, Persian-Jewish Type	C538275	1	4.73E-88
8.92E-92	73	201	Baller-Gerold syndrome	C536788	1	4.73E-88
8.92E-92	73	201	Macular Degeneration, Age-Related, 7	C565718	1	4.73E-88
8.92E-92	73	201	Oral Manifestations	D009912	1	4.73E-88
8.92E-92	73	201	Tenosynovitis	D013717	1	4.73E-88
8.92E-92	73	201	MACULAR DEGENERATION, AGE-RELATED, 4 (disorder)	C565196	1	4.73E-88
8.92E-92	73	201	Bovine Anaplasmosis	D000712	1	4.73E-88
8.92E-92	73	201	Diverticulum	D004240	1	4.73E-88
4.34E-91	75	225	Intestinal Obstruction	D007415	27	2.28E-87
2.15E-91	73	203	Atheroma	D058226	3	1.13E-87
2.15E-91	73	203	Shock, Cardiogenic	D012770	3	1.13E-87
2.15E-91	73	203	Conus Medullaris Syndrome	D013117	3	1.13E-87
2.15E-91	73	203	Prurigo	D011536	3	1.13E-87
6.95E-91	77	248	NONAKA MYOPATHY	C536816	50	3.65E-87
5.02E-91	74	215	Bone Cysts	D001845	16	2.64E-87
6.44E-91	75	226	Tendinopathy	D052256	28	3.38E-87
6.44E-91	75	226	Renal hypertension	D006977	28	3.38E-87
3.32E-91	73	204	Periapical Diseases	D010483	4	1.75E-87
3.32E-91	73	204	Granuloma Annulare	D016460	4	1.75E-87
3.32E-91	73	204	Nephrogenic Syndrome of Inappropriate Antidiuresis	C564491	4	1.75E-87
5.12E-91	73	205	Langer-Giedion Syndrome	D015826	7	2.69E-87
7.59E-91	74	216	ANOPHTHALMIA AND PULMONARY HYPOPLASIA	C537768	18	3.98E-87
7.59E-91	74	216	Cerebral Small Vessel Diseases	D059345	17	3.98E-87
5.12E-91	73	205	Ophthalmia, Sympathetic	D009879	6	2.69E-87
1.04E-90	76	238	Cardiovascular Abnormalities	D018376	45	5.46E-87
5.12E-91	73	205	Trichomonas Infections	D014245	5	2.69E-87
1.48E-90	82	311	Hyperthyroidism	D006980	114	7.74E-87
7.86E-91	73	206	Dyssomnias	D020920	11	4.12E-87
1.43E-90	77	250	Cavernous Hemangioma of Brain	D020786	57	7.50E-87
1.43E-90	77	250	Amnesia	D000647	56	7.50E-87
7.86E-91	73	206	Lymphoproliferative Syndrome, X-Linked, 2	C564469	8	4.12E-87
7.86E-91	73	206	Urethral Obstruction	D014524	7	4.12E-87
1.14E-90	74	217	Aneurysm, Dissecting	D000784	18	5.98E-87
1.71E-90	78	262	Creutzfeldt-Jakob disease	D007562	75	8.94E-87
1.14E-90	74	217	Low Back Pain	D017116	17	5.98E-87
1.52E-90	76	239	Antiphospholipid Syndrome	D016736	44	7.93E-87
1.21E-90	73	207	Esophageal Diseases	D004935	8	6.31E-87
2.41E-90	78	263	Prion Diseases	D017096	73	1.26E-86
1.72E-90	74	218	Hypertrophy	D006984	18	8.98E-87
1.72E-90	74	218	Siderosis	D012806	18	8.98E-87
2.08E-90	75	229	alpha 1-Antitrypsin Deficiency	D019896	34	1.09E-86
3.67E-90	89	415	Trichohepatoenteric Syndrome	C565627	242	1.92E-86
2.93E-90	77	252	Congenital arteriovenous malformation	D001165	57	1.53E-86
2.93E-90	77	252	Necrosis	D009336	55	1.53E-86
2.57E-90	74	219	Dysequilibrium syndrome	C535731	24	1.34E-86
1.84E-90	73	208	Idiopathic Hypoparathyroidism	D007011	9	9.64E-87
4.71E-90	84	342	Hereditary hemochromatosis	D006432	152	2.46E-86
3.85E-90	74	220	Hepatic Form of Wilson Disease	D006527	24	2.01E-86
4.28E-90	73	210	Osteitis Fibrosa Disseminata	D005357	12	2.23E-86
6.62E-90	75	232	Dysautonomia, Familial	D004402	40	3.45E-86
5.74E-90	74	221	Norrie disease	C537849	22	3.00E-86
6.62E-90	75	232	Sweet Syndrome	D016463	35	3.45E-86
1.07E-89	84	345	Epilepsy, Temporal Lobe	D004833	160	5.54E-86
1.42E-89	114	941	Coronary heart disease	D003327	797	7.36E-86
6.49E-90	73	211	Multiple congenital anomalies	D000015	15	3.38E-86
6.49E-90	73	211	Pyle metaphyseal dysplasia	C536252	14	3.38E-86
9.61E-90	76	244	Nephrosis	D009401	49	5.00E-86
6.49E-90	73	211	Cystadenoma, Serous	D018293	11	3.38E-86
8.54E-90	74	222	Intermittent Claudication	D007383	24	4.45E-86
8.54E-90	74	222	Pregnancy in Diabetics	D011254	22	4.45E-86
1.55E-89	82	319	Familial multiple trichoepitheliomata	C536611	136	8.05E-86
1.41E-89	75	234	Hernia	D006547	41	7.34E-86
1.27E-89	74	223	Sarcopenia	D055948	26	6.59E-86
1.27E-89	74	223	Chronic Lung Injury	D055370	23	6.59E-86
1.27E-89	74	223	Asphyxia Neonatorum	D001238	23	6.59E-86
1.27E-89	74	223	Coronary Thrombosis	D003328	23	6.59E-86
1.48E-89	73	213	3-Methylglutaconic aciduria type 2	D056889	16	7.69E-86
9.90E-90	72	202	Glossitis	D005928	3	5.15E-86
9.90E-90	72	202	Sciatica	D012585	3	5.15E-86
3.00E-89	75	236	Moyamoya disease 1	C536991	41	1.55E-85
2.23E-89	73	214	Growth hormone excess	C531600	15	1.16E-85
2.23E-89	73	214	SPONDYLOCARPOTARSAL SYNOSTOSIS SYNDROME	C535780	15	1.16E-85
2.78E-89	74	225	Asbestosis	D001195	26	1.44E-85
4.83E-89	92	476	Heart Diseases	D006331	292	2.50E-85
9.90E-90	72	202	Schizophrenia, Disorganized	D012562	2	5.15E-86
9.90E-90	72	202	Osteoma cutis	C562735	2	5.15E-86
9.90E-90	72	202	Pituitary Apoplexy	D010899	2	5.15E-86
6.42E-90	72	201	Clonal Evolution	D060965	1	3.35E-86
6.42E-90	72	201	PARIETAL FORAMINA 1	C566827	1	3.35E-86
6.42E-90	72	201	Tympanosclerosis	D063371	1	3.35E-86
6.42E-90	72	201	Parietal Foramina With Cleidocranial Dysplasia	C566825	1	3.35E-86
6.42E-90	72	201	Vasculitis, Central Nervous System	D020293	1	3.35E-86
6.42E-90	72	201	Amelogenesis Imperfecta, Type IV	C566293	1	3.35E-86
6.42E-90	72	201	Familial hypophosphatemia	D007015	1	3.35E-86
6.42E-90	72	201	Microphthalmia, Posterior, With Retinitis Pigmentosa, Foveoschisis, And Optic Disc Drusen	C567024	1	3.35E-86
6.42E-90	72	201	NANOPHTHALMOS 2 (disorder)	C563700	1	3.35E-86
1.52E-89	72	203	Starvation	D013217	3	7.90E-86
1.52E-89	72	203	Acampomelic Campomelic Dysplasia	D055036	3	7.90E-86
4.36E-89	75	237	Epiretinal Membrane	D019773	40	2.25E-85
3.35E-89	73	215	Smoldering myeloma	D000075122	16	1.74E-85
4.10E-89	74	226	MICROPHTHALMIA, SYNDROMIC 7	C537466	29	2.12E-85
2.33E-89	72	204	Peroxisome Biogenesis Disorder, Complementation Group H	C566626	5	1.21E-85
2.33E-89	72	204	Pneumoperitoneum	D011027	4	1.21E-85
6.04E-89	74	227	Hyalinosis, Segmental Glomerular	D005923	28	3.13E-85
3.57E-89	72	205	Chromosome 17 trisomy	C538044	6	1.85E-85
9.13E-89	75	239	Moyamoya Disease	D009072	46	4.71E-85
1.39E-88	86	384	Gastroesophageal reflux disease	D005764	219	7.16E-85
8.88E-89	74	228	Bowen's Disease	D001913	30	4.59E-85
8.88E-89	74	228	Bone necrosis	D010020	29	4.59E-85
5.45E-89	72	206	Macular Degeneration, Age-Related, 1	C566411	7	2.82E-85
8.88E-89	74	228	Hallopeau-Siemens Disease	D016108	28	4.59E-85
5.45E-89	72	206	Infantile myofibromatosis	C562978	6	2.82E-85
1.32E-88	75	240	Laryngeal Diseases	D007818	47	6.79E-85
8.29E-89	72	207	Barakat syndrome	C537907	10	4.29E-85
1.32E-88	75	240	Multiple Endocrine Neoplasia	D009377	44	6.79E-85
8.29E-89	72	207	Hallermann's Syndrome	D006210	9	4.29E-85
1.12E-88	73	218	Bone Cysts, Aneurysmal	D017824	20	5.79E-85
1.12E-88	73	218	Pathological accumulation of air in tissues	D004646	19	5.79E-85
8.29E-89	72	207	Wasting Syndrome	D019282	8	4.29E-85
8.29E-89	72	207	Digestive System Disorders	D004066	8	4.29E-85
8.29E-89	72	207	Chondromalacia	D002357	8	4.29E-85
1.77E-88	80	301	Myocardial Failure	D006333	103	9.12E-85
1.84E-88	78	276	Intraepithelial Neoplasia	D002278	82	9.50E-85
1.26E-88	72	208	Testicular Hydrocele	D006848	12	6.49E-85
1.26E-88	72	208	Transfusion-Related Acute Lung Injury	D000073617	11	6.49E-85
1.67E-88	73	219	Polyarteritis Nodosa	D010488	25	8.60E-85
1.90E-88	74	230	Isochromosomes	D018404	37	9.80E-85
1.26E-88	72	208	Osteochondritis Dissecans	D010008	10	6.49E-85
1.67E-88	73	219	Protein Misfolding Disorders	D057165	21	8.60E-85
1.26E-88	72	208	Sialuria	D029461	9	6.49E-85
1.26E-88	72	208	Anuria	D001002	8	6.49E-85
1.26E-88	72	208	Chorea Acanthocytosis Syndrome	D054546	8	6.49E-85
2.48E-88	73	220	Hemangioma, Cavernous	D006392	22	1.28E-84
1.90E-88	72	209	Germinoma	D018237	10	9.80E-85
4.15E-88	79	291	Rett Syndrome	D015518	107	2.13E-84
2.88E-88	72	210	Skin Diseases, Bacterial	D017192	13	1.48E-84
2.88E-88	72	210	Epithelioid hemangioendothelioma	D018323	12	1.48E-84
4.05E-88	74	232	Bladder neck obstruction	D001748	34	2.08E-84
2.88E-88	72	210	Secondary Parkinson Disease	D010302	10	1.48E-84
5.85E-88	80	305	Ependymoma	D004806	110	3.00E-84
5.62E-88	75	244	Osteoporosis, Postmenopausal	D015663	46	2.88E-84
4.33E-88	72	211	Cellulitis	D002481	14	2.23E-84
6.74E-88	76	256	Hamartoma	D006222	65	3.45E-84
4.33E-88	72	211	Tonsillitis	D014069	13	2.23E-84
5.43E-88	73	222	Placental Insufficiency	D010927	25	2.78E-84
4.33E-88	72	211	Juvenile hemochromatosis	C537247	12	2.23E-84
1.12E-87	96	565	Metabolic Diseases	D008659	383	5.73E-84
9.87E-88	77	269	Iron Overload	D019190	78	5.05E-84
8.02E-88	73	223	Gestational trophoblastic disease	D031901	29	4.10E-84
6.51E-88	72	212	Ileus	D045823	13	3.33E-84
9.76E-88	72	213	Heart Failure, Systolic	D054143	15	4.99E-84
1.18E-87	73	224	Autoimmune Lymphoproliferative Syndrome	D056735	26	6.02E-84
1.18E-87	73	224	Scrub Typhus	D012612	26	6.02E-84
2.86E-87	109	856	Neurodegenerative Disorders	D019636	689	1.46E-83
3.01E-87	83	352	Aplasia Cutis Congenita	D004476	161	1.53E-83
6.87E-88	71	202	Mandibular Diseases	D008336	2	3.52E-84
6.87E-88	71	202	Chorea, Senile	D002819	2	3.52E-84
6.87E-88	71	202	Vascular Hemostatic Disorders	D020141	2	3.52E-84
6.87E-88	71	202	Cirrhosis, Familial	C566123	2	3.52E-84
6.87E-88	71	202	Inappropriate ADH Syndrome	D007177	2	3.52E-84
6.87E-88	71	202	Tinea Versicolor	D014010	2	3.52E-84
4.49E-88	71	201	Aphasia, Mixed	D001037	1	2.31E-84
4.49E-88	71	201	Hematoma, Epidural, Spinal	D046748	1	2.31E-84
4.49E-88	71	201	Necrotizing Ulcerative Gingivitis	D005892	1	2.31E-84
4.49E-88	71	201	Thrombophilia, Familial, Due To Decreased Release Of Tissue Plasminogen Activator	C567341	1	2.31E-84
4.49E-88	71	201	Back Pain without Radiation	D001416	1	2.31E-84
4.49E-88	71	201	Choreoathetosis And Congenital Hypothyroidism	C567034	1	2.31E-84
4.49E-88	71	201	Granulomatous Disease, Chronic, Autosomal Recessive, Cytochrome B-Negative	C565533	1	2.31E-84
4.49E-88	71	201	Thrombophilia due to Thrombomodulin Defect	C566057	1	2.31E-84
4.49E-88	71	201	Subdural Hematoma, Traumatic	D006408	1	2.31E-84
4.49E-88	71	201	Embolus	D004617	1	2.31E-84
4.49E-88	71	201	Hydroxyprolinemia	C562669	1	2.31E-84
1.05E-87	71	203	Hereditary Diffuse Leukoencephalopathy with Spheroids	C580150	4	5.36E-84
1.05E-87	71	203	Calcium Pyrophosphate Dihydrate Deposition	D002805	4	5.36E-84
1.05E-87	71	203	Sclerosing lymphocytic lobulitis	C537524	3	5.36E-84
1.05E-87	71	203	Endemic Tyrolean Infantile Cirrhosis	C566132	3	5.36E-84
1.05E-87	71	203	Chromosome 18q syndrome	C536580	3	5.36E-84
1.05E-87	71	203	ZAP70 deficiency	C536722	3	5.36E-84
1.05E-87	71	203	Chromosome 18, trisomy 18q	C538308	3	5.36E-84
1.05E-87	71	203	INFLAMMATORY BOWEL DISEASE 5	C565234	3	5.36E-84
1.60E-87	71	204	Empyema, Pleural	D016724	6	8.13E-84
3.30E-87	75	249	Osteoarthritis of hip	D015207	54	1.68E-83
3.24E-87	72	216	Meningomyelocele	D008591	20	1.65E-83
3.24E-87	72	216	Piebaldism	D016116	17	1.65E-83
3.24E-87	72	216	Primary Progressive Aphasia (disorder)	D018888	16	1.65E-83
2.42E-87	71	205	Serum Sickness	D012713	6	1.23E-83
2.42E-87	71	205	Ectopic Pregnancy	D011271	6	1.23E-83
2.42E-87	71	205	Urinary Retention	D016055	5	1.23E-83
3.67E-87	71	206	Prodromal Symptoms	D062706	9	1.87E-83
3.67E-87	71	206	Liver Abscess	D008100	7	1.87E-83
1.00E-86	76	264	Malignant Fibrous Histiocytoma	D051677	67	5.09E-83
7.13E-87	72	218	Idiopathic Nephrotic Syndrome	C535761	18	3.63E-83
5.54E-87	71	207	Histiocytoma	D051642	7	2.82E-83
5.54E-87	71	207	Asthenia	D001247	7	2.82E-83
1.10E-86	74	241	Hyperparathyroidism	D006961	42	5.58E-83
1.31E-86	77	277	Drug toxicity	D064420	82	6.65E-83
8.34E-87	71	208	Meleda Disease	D007645	12	4.24E-83
1.15E-86	73	230	Tubular Aggregate Myopathy	D020914	32	5.83E-83
1.05E-86	72	219	Nephrosclerosis	D009400	20	5.35E-83
8.34E-87	71	208	Lentivirus Infections	D016180	9	4.24E-83
8.34E-87	71	208	Wernicke Encephalopathy	D014899	8	4.24E-83
8.34E-87	71	208	Histiocytoid hemangioma	D006391	8	4.24E-83
1.57E-86	74	242	Pancreatic Diseases	D010182	51	7.98E-83
1.57E-86	74	242	Cystadenoma	D003537	45	7.98E-83
1.25E-86	71	209	FUNDUS DYSTROPHY, PSEUDOINFLAMMATORY, OF SORSBY	C564992	10	6.36E-83
1.25E-86	71	209	Bisphosphonate-associated osteonecrosis	D059266	9	6.36E-83
2.24E-86	74	243	Fabry Disease	D000795	46	1.14E-82
2.77E-86	78	292	Multiple Endocrine Neoplasia Type 1	D018761	97	1.40E-82
2.29E-86	72	221	Cholesteatoma	D002781	22	1.16E-82
2.29E-86	72	221	Aortic Diseases	D001018	22	1.16E-82
1.88E-86	71	210	Jaw Keratocyst	D009807	10	9.53E-83
3.74E-86	78	293	Ischemia	D007511	99	1.89E-82
4.62E-86	77	281	Myocardial Diseases, Secondary	D009202	85	2.34E-82
2.81E-86	71	211	Pineal Gland Neoplasm	D010871	14	1.42E-82
5.15E-86	75	257	Marinesco-Sjogren syndrome	D013132	67	2.60E-82
4.92E-86	72	223	Hypophosphatemic Rickets, X-Linked Dominant	D053098	28	2.49E-82
8.42E-86	84	380	Visual seizure	D012640	195	4.25E-82
7.20E-86	75	258	FRIEDREICH ATAXIA 1	C565561	62	3.63E-82
7.20E-86	75	258	Gestational Diabetes	D016640	61	3.63E-82
9.77E-86	82	351	Nephrotic Syndrome	D009404	169	4.93E-82
7.24E-86	73	235	Anthrax disease	D000881	38	3.65E-82
7.20E-86	72	224	Dysautonomia	D054969	32	3.63E-82
6.24E-86	71	213	Cannabis Abuse	D002189	15	3.15E-82
6.24E-86	71	213	Body Temperature Changes	D001832	14	3.15E-82
6.24E-86	71	213	Intravascular hemolysis	D006461	13	3.15E-82
1.01E-85	75	259	Migraine with Aura	D020325	65	5.07E-82
3.05E-86	70	201	Plasma Cell Granuloma, Pulmonary	D016726	2	1.54E-82
1.40E-85	75	260	Uremia	D014511	63	7.07E-82
4.63E-86	70	202	Pemphigoid Gestationis	D006559	2	2.34E-82
4.63E-86	70	202	Conversion disorder	D003291	2	2.34E-82
4.63E-86	70	202	Proteus-Like Syndrome (disorder)	D016715	2	2.34E-82
4.63E-86	70	202	Swine Vesicular Disease	D013555	2	2.34E-82
3.05E-86	70	201	Ectodermal Dysplasia, Anhidrotic, With T-Cell Immunodeficiency, Autosomal Dominant	C567411	1	1.54E-82
3.05E-86	70	201	Erythrokeratodermia with ataxia	C535738	1	1.54E-82
3.05E-86	70	201	Keratoderma, Palmoplantar, Norrbotten Recessive Type	C565454	1	1.54E-82
3.05E-86	70	201	Band Heterotopia of Brain	C563950	1	1.54E-82
2.16E-85	77	286	PARKINSON DISEASE 2, AUTOSOMAL RECESSIVE JUVENILE	D020734	90	1.09E-81
7.01E-86	70	203	Halo nevus	D055882	3	3.54E-82
7.01E-86	70	203	Nevus, Intradermal	D018330	3	3.54E-82
2.14E-85	73	238	Hemangioblastoma	D018325	38	1.08E-81
2.72E-85	75	262	Cerebral Hemorrhage	D002543	64	1.37E-81
2.22E-85	72	227	High altitude pulmonary edema	C535833	29	1.12E-81
1.06E-85	70	204	Pallidopontonigral degeneration	C563003	4	5.33E-82
2.03E-85	71	216	ABLEPHARON-MACROSTOMIA SYNDROME	C535557	17	1.02E-81
2.03E-85	71	216	Papillon-Lefevre Disease	D010214	16	1.02E-81
3.50E-85	76	275	Venous Thrombosis	D020246	85	1.76E-81
1.59E-85	70	205	Postural Orthostatic Tachycardia Syndrome	D054972	6	8.03E-82
1.59E-85	70	205	Embryo Disintegration	D020964	6	8.03E-82
1.59E-85	70	205	Neointima Formation	D058426	5	8.03E-82
1.59E-85	70	205	Gastritis, Hypertrophic	D005758	5	8.03E-82
3.62E-85	74	251	Kidney Calculi	D007669	57	1.82E-81
2.99E-85	71	217	Amyloid angiopathy	C538248	18	1.50E-81
5.09E-85	74	252	Conn Syndrome	D006929	57	2.56E-81
5.09E-85	74	252	Ameloblastoma	D000564	56	2.56E-81
5.37E-85	70	208	Todd Paralysis	D010243	9	2.70E-81
5.37E-85	70	208	CCHS WITH HIRSCHSPRUNG DISEASE	C536209	9	2.70E-81
5.37E-85	70	208	Prehypertension	D058246	8	2.70E-81
9.47E-85	71	220	Charcot-Marie-Tooth Disease, Type Ia (disorder)	D002607	26	4.75E-81
9.47E-85	71	220	Hereditary hemorrhagic telangiectasia	D013683	22	4.75E-81
8.01E-85	70	209	Hypoproteinemia	D007019	12	4.02E-81
8.01E-85	70	209	Pyogenic granuloma	D017789	10	4.02E-81
8.01E-85	70	209	Behavioral tic	D020323	10	4.02E-81
1.40E-84	74	255	Progressive supranuclear palsy	D013494	62	7.00E-81
1.40E-84	74	255	Mitral Valve Prolapse Syndrome	D008945	62	7.00E-81
1.19E-84	70	210	Hypophosphatasia	D007014	16	5.98E-81
1.90E-84	75	268	Prediabetes syndrome	D011236	73	9.53E-81
1.19E-84	70	210	Lysinuric Protein Intolerance	C562687	12	5.98E-81
1.19E-84	70	210	Hereditary Autoinflammatory Diseases	D056660	10	5.98E-81
1.77E-84	70	211	SPHEROCYTOSIS, TYPE 1 (disorder)	C567159	13	8.87E-81
1.77E-84	70	211	Tic disorder	D013981	12	8.87E-81
1.77E-84	70	211	Relapsing Fever	D012061	11	8.87E-81
3.53E-84	73	246	Drug Resistant Epilepsy	D000069279	55	1.76E-80
3.78E-84	74	258	Shy-Drager Syndrome	D012791	71	1.89E-80
2.94E-84	71	223	Intervertebral disc disorder	C535531	23	1.47E-80
2.62E-84	70	212	Myoepithelioma	D009208	15	1.31E-80
2.62E-84	70	212	Empyema	D004653	14	1.31E-80
2.62E-84	70	212	HYPERTRICHOSIS, CONGENITAL GENERALIZED	C538388	13	1.31E-80
2.62E-84	70	212	Reticuloendotheliosis, X-linked	C538362	12	1.31E-80
7.49E-84	80	339	Pulmonary Hypertension	D006976	142	3.73E-80
6.99E-84	73	248	Stereotyped Behavior	D013239	71	3.48E-80
7.29E-84	74	260	Varicosity	D014648	71	3.63E-80
8.38E-84	72	237	Cerebral Amyloid Angiopathy	D016657	42	4.18E-80
3.03E-84	69	202	Ligneous conjunctivitis	C566897	2	1.51E-80
3.03E-84	69	202	Peeling skin syndrome, acral type	C536316	2	1.51E-80
1.42E-83	81	356	Proteinuria	D011507	169	7.08E-80
4.55E-84	69	203	Troyer syndrome	C536858	4	2.27E-80
2.01E-84	69	201	HYPERPIGMENTATION, FAMILIAL PROGRESSIVE	C564163	1	1.01E-80
2.01E-84	69	201	Idiopathic Hypercatabolic Hypoproteinemia	D011504	1	1.01E-80
2.01E-84	69	201	Weaver-Like Syndrome	C562443	1	1.01E-80
2.01E-84	69	201	Skin Mastocytoma	D054705	1	1.01E-80
2.01E-84	69	201	Upper Extremity Deformities, Congenital	D038062	1	1.01E-80
2.01E-84	69	201	Melanosis, Universal	C563594	1	1.01E-80
2.01E-84	69	201	Nasopharyngitis	D009304	1	1.01E-80
1.37E-83	73	250	Beckwith-Wiedemann Syndrome	D001506	57	6.84E-80
1.29E-83	71	227	Parkinson Disease, Familial, Type 1	C566823	31	6.44E-80
1.23E-83	70	216	Familial benign pemphigus	D016506	20	6.15E-80
6.82E-84	69	204	Esophageal and Gastric Varices	D004932	4	3.40E-80
6.82E-84	69	204	Allanson Pantzar McLeod syndrome	C537048	4	3.40E-80
6.82E-84	69	204	Renal Tubular Dysgenesis With Choanal Atresia And Athelia	C567491	4	3.40E-80
6.82E-84	69	204	Chromosome 1, monosomy 1p	C535591	4	3.40E-80
1.02E-83	69	205	Flavivirus Infections	D018177	6	5.08E-80
1.02E-83	69	205	Lead Poisoning	D007855	6	5.08E-80
1.86E-83	71	228	Meniere Disease	D008575	31	9.27E-80
3.26E-83	77	303	Aortic Valve Stenosis	D001024	118	1.62E-79
2.68E-83	71	229	Folic Acid Deficiency	D005494	30	1.33E-79
1.52E-83	69	206	Sprains and Strains	D013180	6	7.57E-80
1.52E-83	69	206	Birdshot chorioretinopathy	C537630	6	7.57E-80
3.40E-83	72	241	Peutz-Jeghers Syndrome	D010580	51	1.69E-79
2.64E-83	70	218	Paroxysmal nonkinesigenic dyskinesia	C537181	19	1.31E-79
2.64E-83	70	218	Myomatous neoplasm	D019042	19	1.31E-79
2.26E-83	69	207	Neuropil Threads	D019600	11	1.13E-79
4.35E-83	75	278	Werner Syndrome	D014898	88	2.16E-79
4.35E-83	75	278	Aortic Aneurysm	D001014	86	2.16E-79
2.26E-83	69	207	Epithelioid and spindle cell nevus	D018332	9	1.13E-79
2.26E-83	69	207	Adenomyoma	D018194	7	1.13E-79
5.91E-83	75	279	Fragile X Syndrome	D005600	86	2.93E-79
3.36E-83	69	208	Necrotizing fasciitis	D019115	10	1.67E-79
9.59E-83	92	552	Dementia	D003704	385	4.75E-79
8.14E-83	70	221	Peritoneal Fibrosis	D056627	24	4.04E-79
7.35E-83	69	210	SYNOVITIS, GRANULOMATOUS, WITH UVEITIS AND CRANIAL NEUROPATHIES (disorder)	C538157	14	3.65E-79
1.47E-82	75	282	Tactile Allodynia	D006930	85	7.25E-79
1.18E-82	70	222	Acquired CJD	C538481	27	5.85E-79
1.77E-82	74	270	Protein Deficiency	D011488	75	8.77E-79
1.08E-82	69	211	Syringomyelia	D013595	13	5.38E-79
1.98E-82	75	283	Weight Gain	D015430	100	9.79E-79
1.98E-82	75	283	Post-Traumatic Stress Disorder	D013313	96	9.79E-79
1.08E-82	69	211	Retinitis	D012173	11	5.38E-79
1.98E-82	75	283	Frontotemporal Lobar Degeneration	D057174	90	9.79E-79
2.42E-82	74	271	Central Serous Chorioretinopathy	D056833	77	1.20E-78
3.08E-82	79	339	Cyst	D003560	155	1.52E-78
2.28E-82	71	235	Dupuytren Contracture	D004387	40	1.13E-78
1.59E-82	69	212	Depressive Disorder, Treatment-Resistant	D061218	12	7.89E-79
2.34E-82	69	213	Epithelial cyst	D004814	13	1.16E-78
1.28E-82	68	201	Arterivirus Infections	D018174	3	6.37E-79
1.28E-82	68	201	Trimethylaminuria	C536561	2	6.37E-79
3.43E-82	69	214	Choroidal Neovascularization	D020256	15	1.69E-78
6.50E-82	75	287	Cholera	D002771	103	3.20E-78
2.87E-82	68	203	Fahr's syndrome (disorder)	C536275	5	1.42E-78
1.92E-82	68	202	Renal Artery Obstruction	D012078	2	9.50E-79
8.23E-82	76	301	Hyperhomocysteinemia	D020138	105	4.05E-78
1.28E-82	68	201	Intrathoracic Goiters	D006045	1	6.37E-79
1.28E-82	68	201	Myelocerebellar Disorder	C563233	1	6.37E-79
1.28E-82	68	201	Granulomatous Disease, Chronic, Autosomal Recessive, Cytochrome B-Positive, Type II	C565531	1	6.37E-79
1.28E-82	68	201	Granulomatous Disease, Chronic, Autosomal Recessive, Cytochrome B-Positive, Type I	C565532	1	6.37E-79
1.28E-82	68	201	Reflex Sympathetic Dystrophy	D012019	1	6.37E-79
9.25E-82	77	315	Disease Exacerbation	D018450	128	4.56E-78
2.87E-82	68	203	Autoimmune Diseases of the Nervous System	D020274	3	1.42E-78
2.87E-82	68	203	Osteopetrosis, mild autosomal recessive form	C536059	3	1.42E-78
4.27E-82	68	204	Skin Diseases, Vascular	D017445	5	2.10E-78
4.27E-82	68	204	Pseudopapilledema	C562401	4	2.10E-78
6.33E-82	68	205	COWDEN-LIKE SYNDROME (disorder)	C567337	6	3.12E-78
1.52E-81	74	277	Adrenal Cortical Adenoma	D018246	81	7.50E-78
6.33E-82	68	205	Multiple Chemical Sensitivity	D018777	5	3.12E-78
1.06E-81	69	217	Neonatal Systemic lupus erythematosus	C536397	19	5.23E-78
1.81E-81	71	241	Congenital defects	Q000002	51	8.92E-78
1.39E-81	68	207	Altitude Sickness	D000532	7	6.82E-78
2.04E-81	68	208	Chromosome Breaks	D019457	8	1.01E-77
4.96E-81	79	350	insulinoma	D007340	162	2.44E-77
4.32E-81	70	232	ACTH-Secreting Pituitary Adenoma	D049913	33	2.12E-77
6.99E-81	72	257	Diaphragmatic Hernia	D006548	61	3.43E-77
6.97E-81	71	245	Diabetic Cardiomyopathies	D058065	48	3.43E-77
1.03E-80	80	368	Aortic Valve Insufficiency	D001022	187	5.04E-77
6.45E-81	68	211	Fissured tongue	D014063	18	3.17E-77
6.45E-81	68	211	Dermatitis, Phototoxic	D017484	13	3.17E-77
6.45E-81	68	211	LEUKOENCEPHALOPATHY, BRAIN CALCIFICATIONS, AND CYSTS	C000598644	11	3.17E-77
2.30E-80	84	436	Pancreatitis, Chronic	D050500	256	1.13E-76
1.38E-80	69	224	Apathy	D057565	25	6.77E-77
1.37E-80	68	213	Tricuspid Valve Insufficiency	D014262	14	6.73E-77
1.37E-80	68	213	ALZHEIMER DISEASE 2	C536595	13	6.73E-77
2.43E-80	70	237	Language Disorders	D007806	48	1.19E-76
1.18E-80	67	202	Histiocytosis with joint contractures and sensorineural deafness	C538322	3	5.81E-77
4.92E-80	77	330	Dental caries	D003731	161	2.40E-76
1.75E-80	67	203	CHARCOT-MARIE-TOOTH DISEASE, AXONAL, TYPE 2B (disorder)	C537989	5	8.60E-77
2.90E-80	68	215	Reactive hypoglycemia	D007003	15	1.42E-76
1.18E-80	67	202	Granuloma, Respiratory Tract	D015769	2	5.81E-77
1.18E-80	67	202	MACROCEPHALY/AUTISM SYNDROME	C565342	2	5.81E-77
7.98E-81	67	201	Atypical Mycobacteriosis, Familial, X-Linked 2	C567068	1	3.92E-77
7.98E-81	67	201	INFLAMMATORY BOWEL DISEASE 28, AUTOSOMAL RECESSIVE	C567728	1	3.92E-77
7.98E-81	67	201	Infections, Bunyavirus	D002044	1	3.92E-77
7.98E-81	67	201	Varicella, Severe Recurrent	C563458	1	3.92E-77
1.75E-80	67	203	Jansen type metaphyseal chondrodysplasia	C537564	3	8.60E-77
1.75E-80	67	203	Erythroplasia	D004919	3	8.60E-77
1.75E-80	67	203	Chondrodysplasia, blomstrand type	C537914	3	8.60E-77
7.23E-80	79	361	Bronchopulmonary Dysplasia	D001997	173	3.53E-76
3.82E-80	67	205	Leg Length Inequality	D007870	7	1.87E-76
3.82E-80	67	205	Cutis laxa, x-linked	C537860	6	1.87E-76
3.82E-80	67	205	Postoperative Complications	D011183	5	1.87E-76
3.82E-80	67	205	Ataxic cerebral palsy	C562856	5	1.87E-76
8.12E-80	69	229	Harlequin Fetus	D017490	31	3.97E-76
5.61E-80	67	206	Cardiovirus Infections	D018188	8	2.75E-76
1.37E-79	77	334	Ovarian Failure, Premature	D016649	152	6.69E-76
1.60E-79	72	267	Machado-Joseph Disease	D017827	71	7.80E-76
8.23E-80	67	207	Hookworm Infections	D006725	8	4.02E-76
1.83E-79	70	243	Scoliosis, unspecified	D012600	49	8.92E-76
1.76E-79	67	209	Poikiloderma with Neutropenia	C565820	11	8.59E-76
1.76E-79	67	209	POEMS Syndrome	D016878	9	8.59E-76
1.76E-79	67	209	Quebec platelet disorder	C536260	9	8.59E-76
2.56E-79	67	210	Histiocytosis	D015614	12	1.25E-75
2.56E-79	67	210	Urolithiasis	D052878	12	1.25E-75
5.37E-79	72	271	Chest Pain	D002637	73	2.61E-75
6.37E-79	71	259	Spinocerebellar Ataxia Type 1	D020754	67	3.10E-75
6.78E-79	70	247	Leukoplakia	D007971	52	3.30E-75
1.66E-78	78	359	Muscular Dystrophy, Duchenne	D020388	175	8.08E-75
4.81E-79	66	201	CORNEAL DYSTROPHY AND PERCEPTIVE DEAFNESS	C535473	3	2.35E-75
1.73E-78	73	288	Atrial Premature Complexes	D018880	94	8.38E-75
2.00E-78	74	302	Tauopathies	D024801	113	9.71E-75
7.09E-79	66	202	Acute Generalized Exanthematous Pustulosis	D056150	3	3.45E-75
7.09E-79	66	202	Psychomotor Agitation	D011595	3	3.45E-75
7.09E-79	66	202	Arthrogryposis multiplex congenita, distal, X-linked	C535380	2	3.45E-75
7.09E-79	66	202	CHARCOT-MARIE-TOOTH DISEASE, TYPE 4D	C535716	2	3.45E-75
7.09E-79	66	202	CD8 Deficiency, Familial	C563824	2	3.45E-75
2.97E-78	71	264	Stereotypic Movement Disorder	D019956	82	1.44E-74
4.81E-79	66	201	Familial Mediterranean Fever, Autosomal Dominant	C565021	1	2.35E-75
4.81E-79	66	201	Hirschsprung disease type 3	C538121	1	2.35E-75
4.81E-79	66	201	Forney Robinson Pascoe syndrome	C537269	1	2.35E-75
4.81E-79	66	201	Keratitis Fugax Hereditaria	C563650	1	2.35E-75
4.81E-79	66	201	Palindromic rheumatism	C538103	1	2.35E-75
4.81E-79	66	201	T cell immunodeficiency primary	C536780	1	2.35E-75
4.81E-79	66	201	Familial Cold Autoinflammatory Syndrome 2	C567090	1	2.35E-75
4.81E-79	66	201	Cerebrofaciothoracic Dysplasia	C565862	1	2.35E-75
1.04E-78	66	203	Lewy Body Variant of Alzheimer Disease	C565078	3	5.07E-75
3.41E-78	69	240	Skin Abnormalities	D012868	55	1.66E-74
1.53E-78	66	204	Ergotism	D004881	5	7.43E-75
1.53E-78	66	204	Hyperphosphatasemia with bone disease	C537701	4	7.43E-75
4.75E-78	66	207	Chromosome 21 monosomy	C537108	7	2.31E-74
6.90E-78	66	208	Hyperbilirubinemia, Neonatal	D051556	9	3.35E-74
2.79E-77	73	298	Muscle Rigidity	D009127	111	1.35E-73
5.36E-77	78	374	Congenital contractural arachnodactyly	C536211	188	2.60E-73
5.86E-77	71	274	Manic	D001714	87	2.84E-73
4.33E-77	66	213	Semantic Dementia	D057180	13	2.10E-73
6.32E-77	68	237	Lytic lesion	D010014	39	3.06E-73
6.21E-77	66	214	Alexander Disease	D038261	16	3.01E-73
1.41E-76	73	304	Lewy Body Disease	D020961	120	6.79E-73
1.41E-76	73	304	Memory Loss	D008569	114	6.79E-73
8.88E-77	66	215	Shwachman syndrome	C537330	17	4.30E-73
4.12E-77	65	202	Familial Paget's disease of bone	C538098	2	2.00E-73
4.12E-77	65	202	Compartment syndromes	D003161	2	2.00E-73
1.60E-76	69	252	Stress, Psychological	D013315	59	7.72E-73
2.82E-77	65	201	Deafness, Autosomal Recessive 28	C565218	1	1.37E-73
2.82E-77	65	201	Immunodeficiency due to Defect in CD3-Zeta	C565712	1	1.37E-73
6.01E-77	65	203	Epidermolysis Bullosa Pruriginosa	C563192	3	2.91E-73
8.74E-77	65	204	GIANT AXONAL NEUROPATHY 1	D056768	5	4.23E-73
8.74E-77	65	204	Sex Chromosome Aberrations	D012729	5	4.23E-73
8.74E-77	65	204	Struma Ovarii	D013330	4	4.23E-73
1.27E-76	65	205	Bare Lymphocyte Syndrome, Type I	C565759	6	6.14E-73
1.27E-76	65	205	Cyclical vomiting syndrome (disorder)	C536228	5	6.14E-73
1.27E-76	65	205	Osteoarthritis, Spine	D055013	5	6.14E-73
3.84E-76	65	208	Iron Metabolism Disorders	D019189	9	1.85E-72
1.07E-75	70	271	Spina Bifida	D016135	83	5.17E-72
7.94E-76	65	210	Color Blindness, Blue	D003117	14	3.84E-72
1.46E-75	66	223	Hereditary pyropoikilocytosis	C563004	32	7.03E-72
3.30E-75	72	302	Neurologic Symptoms	D009461	115	1.59E-71
2.87E-75	66	225	Achondroplasia	D000130	26	1.39E-71
2.32E-75	64	202	DIABETES MELLITUS, INSULIN-DEPENDENT, 4	C563959	4	1.12E-71
4.71E-75	65	215	Opitz GBBB Syndrome, X-Linked	C567932	20	2.27E-71
9.42E-75	72	306	Cleft palate, isolated	D002972	123	4.54E-71
2.32E-75	64	202	Mucocele	D009078	2	1.12E-71
1.05E-74	70	279	Vesico-Ureteral Reflux	D014718	94	5.05E-71
6.68E-75	65	216	Sandhoff Disease	D012497	17	3.22E-71
4.86E-75	64	204	Scarlet Fever	D012541	6	2.34E-71
1.08E-74	69	266	Hyperlipidemia, Familial Combined	D006950	73	5.22E-71
1.49E-74	75	352	Spinal Muscular Atrophy	D009134	174	7.15E-71
4.86E-75	64	204	Laryngeal papillomatosis	C537876	4	2.34E-71
9.46E-75	65	217	Tooth Loss	D016388	17	4.56E-71
9.46E-75	65	217	Overnutrition	D044343	17	4.56E-71
1.01E-74	64	206	Ceruloplasmin deficiency	C536004	6	4.85E-71
2.85E-74	78	403	Cognition Disorders	D003072	219	1.37E-70
1.45E-74	64	207	Adenofibroma	D000232	7	6.97E-71
2.65E-74	65	220	Epidermolysis Bullosa Simplex	D016110	23	1.28E-70
2.96E-74	64	209	Paramyotonia Congenita (disorder)	D020967	13	1.43E-70
3.73E-74	65	221	Hemimegalencephaly	D065705	22	1.79E-70
4.23E-74	64	210	Chondroblastoma	D002804	10	2.03E-70
6.02E-74	64	211	Progressive pseudorheumatoid dysplasia	C535387	14	2.89E-70
1.60E-73	89	623	Polycystic Ovary Syndrome	D011085	465	7.70E-70
1.33E-73	67	249	Cortical Dysplasia	D054220	58	6.40E-70
1.67E-73	73	332	Keratoconus	D007640	157	8.00E-70
1.21E-73	64	213	CATARACT, MARNER TYPE	C535342	18	5.82E-70
1.83E-73	63	203	BRACHYDACTYLY, TYPE E1	C566194	4	8.75E-70
1.27E-73	63	202	Acute Cholecystitis	D041881	2	6.09E-70
1.27E-73	63	202	Congenital atransferrinemia	C538259	2	6.09E-70
8.81E-74	63	201	Delayed Hypersensitivity	D006968	1	4.23E-70
8.81E-74	63	201	Polyradiculitis	D011128	1	4.23E-70
8.81E-74	63	201	Dysalbuminemic Hyperthyroxinemia	C566305	1	4.23E-70
8.81E-74	63	201	Immune Hydrops Fetalis	D015160	1	4.23E-70
8.81E-74	63	201	HIV Seropositivity	D006679	1	4.23E-70
1.83E-73	63	203	Dyssegmental dysplasia	C537998	3	8.75E-70
2.62E-73	63	204	HEMOCHROMATOSIS, TYPE 4	C537249	4	1.26E-69
3.75E-73	63	205	Rudiger syndrome 1	C536189	8	1.80E-69
3.75E-73	63	205	Pure Autonomic Failure	D054970	6	1.80E-69
7.34E-73	65	230	Split hand foot deformity 1	C574275	36	3.51E-69
5.36E-73	63	206	Cervical Migraine Syndrome	D008881	8	2.57E-69
5.36E-73	63	206	Preterm Premature Rupture of Fetal Membranes	D005322	7	2.57E-69
7.64E-73	63	207	Paronychia Inflammation	D010304	10	3.66E-69
2.13E-72	79	442	Agenesis of corpus callosum	D061085	272	1.02E-68
1.85E-72	64	221	Hyperostosis	D015576	23	8.83E-69
3.68E-72	72	330	Developmental Disabilities	D002658	157	1.76E-68
4.36E-72	76	394	Plaque, Amyloid	D058225	221	2.09E-68
2.19E-72	63	210	Fracture	D050723	12	1.05E-68
1.38E-71	79	452	Cholestasis	D002779	277	6.57E-68
9.53E-72	64	226	Christ-Siemens-Touraine syndrome	D053358	26	4.54E-68
6.74E-72	62	202	Anemia, Hypochromic Microcytic, With Iron Overload	C567144	4	3.21E-68
2.38E-71	78	437	Atrial Fibrillation	D001281	261	1.13E-67
6.74E-72	62	202	Taste Disorder, Secondary, Salt	D013651	2	3.21E-68
6.74E-72	62	202	Multiple gastrointestinal atresias (disorder)	C562441	2	3.21E-68
6.74E-72	62	202	Iron Overload, Autosomal Dominant	C565020	2	3.21E-68
6.74E-72	62	202	RAINE SYNDROME	C535282	2	3.21E-68
6.74E-72	62	202	Osteitis Fibrosa Cystica	D010002	2	3.21E-68
4.71E-72	62	201	Peroxisome Biogenesis Disorder, Complementation Group 13	C566625	1	2.25E-68
4.71E-72	62	201	Serositis	D012700	1	2.25E-68
4.71E-72	62	201	Spondylocheirodysplasia, Ehlers-Danlos Syndrome-Like	C567340	1	2.25E-68
4.71E-72	62	201	ECTRODACTYLY, ECTODERMAL DYSPLASIA, AND CLEFT LIP/PALATE SYNDROME 3	C565799	1	2.25E-68
4.71E-72	62	201	Zinc Deficiency, Neonatal, due to Low Breast Milk Zinc	C564286	1	2.25E-68
4.71E-72	62	201	OROFACIAL CLEFT 8	C565069	1	2.25E-68
4.71E-72	62	201	Cleft Lip with or without Cleft Palate, Nonsyndromic, 8	C565070	1	2.25E-68
4.71E-72	62	201	Pica Disease	D010842	1	2.25E-68
4.71E-72	62	201	HEMOSIDEROSIS, SYSTEMIC, DUE TO ACERULOPLASMINEMIA	C565801	1	2.25E-68
9.62E-72	62	203	HEMOCHROMATOSIS, TYPE 3	C537248	3	4.58E-68
9.62E-72	62	203	Neonatal hemochromatosis	C536394	3	4.58E-68
6.02E-71	70	312	Heartburn	D006356	144	2.87E-67
1.02E-70	77	427	Dwarfism	D004392	262	4.87E-67
1.46E-70	66	260	Wiskott-Aldrich Syndrome	D014923	63	6.94E-67
1.10E-70	62	210	Mucopolysaccharidosis I	D008059	12	5.22E-67
3.06E-70	80	488	Abnormal behavior	D000066553	328	1.46E-66
1.54E-70	62	211	Myelodysplastic-Myeloproliferative Diseases	D054437	15	7.33E-67
2.16E-70	62	212	PNEUMOTHORAX, PRIMARY SPONTANEOUS	C566795	13	1.03E-66
4.58E-70	65	251	Dyslexia	D004410	65	2.17E-66
9.31E-70	76	421	Hypothyroidism	D007037	242	4.42E-66
7.84E-70	66	266	Sudden infant death syndrome	D013398	73	3.72E-66
3.47E-70	61	202	Tracheobronchomalacia	D055089	3	1.65E-66
8.18E-70	62	216	Enchondroma	D002812	16	3.88E-66
2.44E-70	61	201	Teebi syndrome	C536951	1	1.16E-66
2.44E-70	61	201	Dermatitis, Atopic, 2	C565293	1	1.16E-66
2.44E-70	61	201	Hemorrhagic Fever, Argentinian	D006478	1	1.16E-66
2.44E-70	61	201	Oculomaxillofacial dysostosis	C537736	1	1.16E-66
2.44E-70	61	201	HEMOCHROMATOSIS, TYPE 2B	C566557	1	1.16E-66
2.45E-69	77	444	Psychotic Disorders	D011618	287	1.16E-65
1.38E-69	61	206	Thoracic Outlet Syndrome	D013901	6	6.56E-66
4.02E-69	72	361	Muscular Dystrophy	D009136	181	1.91E-65
3.04E-69	60	197	Fecal Incontinence	D005242	7	1.44E-65
6.89E-69	66	274	Macroglossia	D008260	83	3.27E-65
8.64E-69	70	333	Polycystic Kidney, Autosomal Dominant	D016891	143	4.09E-65
9.47E-69	71	349	Deglutition Disorders	D003680	180	4.49E-65
1.08E-68	68	304	Myotonic Dystrophy	D009223	112	5.11E-65
1.44E-68	61	213	Familial Partial Lipodystrophy, Type 2	D052496	13	6.82E-65
3.96E-68	83	579	nervous system disorder	D009422	398	1.87E-64
3.09E-68	65	266	Pulmonary Embolism	D011655	71	1.46E-64
5.15E-68	74	407	Patent ductus arteriosus	D004374	232	2.43E-64
3.83E-68	61	216	Sick Sinus Syndrome	D012804	18	1.81E-64
8.63E-68	77	464	Peripheral Neuropathy	D010523	286	4.08E-64
2.44E-68	60	203	Myofibroblastoma	D009379	3	1.15E-64
2.44E-68	60	203	Clonorchiasis	D003003	3	1.15E-64
1.23E-68	60	201	Autoimmune Lymphoproliferative Syndrome, Type IIA	C565833	1	5.81E-65
4.80E-68	60	205	SPLIT-HAND/FOOT MALFORMATION 4	C565344	5	2.27E-64
4.80E-68	60	205	RAPP-HODGKIN SYNDROME	C535289	5	2.27E-64
1.56E-67	66	286	Thrombosis	D013927	90	7.39E-64
1.31E-67	60	208	Dysmenorrhea	D004412	9	6.17E-64
1.82E-67	60	209	Cerebral Cavernous Malformations 3	C566393	11	8.58E-64
4.36E-67	63	249	Xerostomia	D014987	60	2.06E-63
7.47E-67	80	536	Adenomatous Polyposis Coli	D011125	362	3.52E-63
3.50E-67	60	211	Nesidioblastosis	D046768	12	1.65E-63
4.84E-67	60	212	Cardio-facio-cutaneous syndrome	C535579	13	2.28E-63
1.19E-66	64	266	Marfan Syndrome	D008382	69	5.58E-63
1.47E-66	66	295	Tetralogy of Fallot	D013771	113	6.93E-63
1.20E-66	61	227	Phenylketonurias	D010661	28	5.63E-63
8.38E-67	59	202	Malignant neoplasm of retina	D019572	2	3.95E-63
1.17E-66	59	203	Vohwinkel Syndrome, Variant Form	C565826	3	5.52E-63
5.99E-67	59	201	Wieacker-Wolff syndrome	C536703	1	2.82E-63
5.99E-67	59	201	Hypermanganesemia with Dystonia Polycythemia and Cirrhosis	C548016	1	2.82E-63
5.99E-67	59	201	Androgen Receptor Deficiency	D013734	1	2.82E-63
5.99E-67	59	201	Type I familial incomplete male pseudohermaphroditism	C538435	1	2.82E-63
5.99E-67	59	201	Spinal Muscular Atrophy, Distal, X-Linked 3	C564506	1	2.82E-63
5.99E-67	59	201	ERYTHROCYTOSIS, FAMILIAL, 2	C563918	1	2.82E-63
5.99E-67	59	201	Bulbospinal neuronopathy, X-linked recessive	C537017	1	2.82E-63
5.99E-67	59	201	Genital Diseases, Male	D005832	1	2.82E-63
5.99E-67	59	201	KALLMANN SYNDROME 5 (disorder)	C567220	1	2.82E-63
5.99E-67	59	201	Maxillonasal dysplasia, Binder type	C536036	1	2.82E-63
[truncated: 4,702 more rows]
