# Supplementary material for: An integrative network-based approach for drug target indication expansion
Source: PLoS One. 2021 Jul 9;16(7):e0253614. doi: 10.1371/journal.pone.0253614 (PMC8270215; doi:10.1371/journal.pone.0253614)
Supplement: S3 File — (CSV) [file pone.0253614.s005.csv]

diseaseId	MSHID	diseaseName	diseaseClass	geneId	geneSymbol	score	source
C0477611	D055035	[X]Spinal osteochondrosis, unspecified	C05	7421	VDR	0.01	BEFREE
C3669121	C535978	11-Beta-hydroxylase deficiency	C12;C13;C16;C18;C19	1584	CYP11B1	0.4	BEFREE;CTD_human
C3669121	C535978	11-Beta-hydroxylase deficiency	C12;C13;C16;C18;C19	1585	CYP11B2	0.02	BEFREE
C3669121	C535978	11-Beta-hydroxylase deficiency	C12;C13;C16;C18;C19	1589	CYP21A2	0.01	BEFREE
C3669121	C535978	11-Beta-hydroxylase deficiency	C12;C13;C16;C18;C19	5443	POMC	0.01	BEFREE
C3669121	C535978	11-Beta-hydroxylase deficiency	C12;C13;C16;C18;C19	404663	LINC01194	0.01	BEFREE
C3697269	C579849	15q24 Microdeletion	C10;C16;C23;F01;F03	1445	CSK	0.01	BEFREE
C3697269	C579849	15q24 Microdeletion	C10;C16;C23;F01;F03	5371	PML	0.01	BEFREE
C3697269	C579849	15q24 Microdeletion	C10;C16;C23;F01;F03	6612	SUMO3	0.01	BEFREE
C3697269	C579849	15q24 Microdeletion	C10;C16;C23;F01;F03	25942	SIN3A	0.3	ORPHANET
C3697269	C579849	15q24 Microdeletion	C10;C16;C23;F01;F03	79661	NEIL1	0.01	BEFREE
C0268296	C537805	17-Hydroxysteroid Dehydrogenase Deficiency	C12;C13;C16;C17;C18;C19	1437	CSF2	0.01	BEFREE
C0268296	C537805	17-Hydroxysteroid Dehydrogenase Deficiency	C12;C13;C16;C17;C18;C19	3293	HSD17B3	0.75	BEFREE;CLINVAR;CTD_human;ORPHANET;UNIPROT
C0268296	C537805	17-Hydroxysteroid Dehydrogenase Deficiency	C12;C13;C16;C17;C18;C19	3918	LAMC2	0.01	BEFREE
C3277849	C567076	17,20-Lyase Deficiency, Isolated	C12;C13;C16;C18;C19	1528	CYB5A	0.02	BEFREE
C3277849	C567076	17,20-Lyase Deficiency, Isolated	C12;C13;C16;C18;C19	1586	CYP17A1	0.46	BEFREE;CLINVAR;UNIPROT
C3277849	C567076	17,20-Lyase Deficiency, Isolated	C12;C13;C16;C18;C19	9360	PPIG	0.01	BEFREE
C3661485	D058496	17p11.2 Monosomy	C10;C16	10743	RAI1	0.3	CTD_human
C3266731	C564560	2-methyl-3-hydroxybutyric aciduria	C10;C16;C23	3028	HSD17B10	0.6	CLINVAR;CTD_human;UNIPROT
C1864912	C566487	2-Methylbutyryl-CoA Dehydrogenase Deficiency	C16;C18	36	ACADSB	0.7	CLINVAR;CTD_human;ORPHANET;UNIPROT
C1857252	C565624	2,4-Dienoyl-CoA Reductase Deficiency	C16;C18	1666	DECR1	0.3	CTD_human
C1857252	C565624	2,4-Dienoyl-CoA Reductase Deficiency	C16;C18	133686	NADK2	0.6	CLINVAR;CTD_human;ORPHANET
C3665382	C538228	2,8-Dihydroxyadenine Urolithiasis	C12;C13;C16;C18	353	APRT	0.9	BEFREE;CTD_human;MGD;ORPHANET;UNIPROT
C3665382	C538228	2,8-Dihydroxyadenine Urolithiasis	C12;C13;C16;C18	2588	GALNS	0.01	BEFREE
C3665382	C538228	2,8-Dihydroxyadenine Urolithiasis	C12;C13;C16;C18	139818	DOCK11	0.01	BEFREE
C2936346	D058165	22q11 Deletion Syndrome	C05;C14;C15;C16;C19	421	ARVCF	0.3	ORPHANET
C2936346	D058165	22q11 Deletion Syndrome	C05;C14;C15;C16;C19	488	ATP2A2	0.01	BEFREE
C2936346	D058165	22q11 Deletion Syndrome	C05;C14;C15;C16;C19	1312	COMT	0.36	BEFREE;ORPHANET
C2936346	D058165	22q11 Deletion Syndrome	C05;C14;C15;C16;C19	1714	DGCR	0.01	BEFREE
C2936346	D058165	22q11 Deletion Syndrome	C05;C14;C15;C16;C19	2253	FGF8	0.31	BEFREE;CTD_human
C2936346	D058165	22q11 Deletion Syndrome	C05;C14;C15;C16;C19	2812	GP1BB	0.3	ORPHANET
C2936346	D058165	22q11 Deletion Syndrome	C05;C14;C15;C16;C19	5625	PRODH	0.02	BEFREE
C2936346	D058165	22q11 Deletion Syndrome	C05;C14;C15;C16;C19	6239	RREB1	0.3	ORPHANET
C2936346	D058165	22q11 Deletion Syndrome	C05;C14;C15;C16;C19	6615	SNAI1	0.01	BEFREE
C2936346	D058165	22q11 Deletion Syndrome	C05;C14;C15;C16;C19	6899	TBX1	0.39	BEFREE;ORPHANET
C2936346	D058165	22q11 Deletion Syndrome	C05;C14;C15;C16;C19	7290	HIRA	0.32	BEFREE;ORPHANET
C2936346	D058165	22q11 Deletion Syndrome	C05;C14;C15;C16;C19	7353	UFD1	0.32	BEFREE;ORPHANET
C2936346	D058165	22q11 Deletion Syndrome	C05;C14;C15;C16;C19	7852	CXCR4	0.01	BEFREE
C2936346	D058165	22q11 Deletion Syndrome	C05;C14;C15;C16;C19	8646	CHRD	0.01	BEFREE
C2936346	D058165	22q11 Deletion Syndrome	C05;C14;C15;C16;C19	9464	HAND2	0.01	BEFREE
C2936346	D058165	22q11 Deletion Syndrome	C05;C14;C15;C16;C19	9632	SEC24C	0.3	ORPHANET
C2936346	D058165	22q11 Deletion Syndrome	C05;C14;C15;C16;C19	23119	HIC2	0.01	BEFREE
C2936346	D058165	22q11 Deletion Syndrome	C05;C14;C15;C16;C19	29801	ZDHHC8	0.01	BEFREE
C2936346	D058165	22q11 Deletion Syndrome	C05;C14;C15;C16;C19	54487	DGCR8	0.01	BEFREE
C2936346	D058165	22q11 Deletion Syndrome	C05;C14;C15;C16;C19	221037	JMJD1C	0.3	ORPHANET
C2936346	D058165	22q11 Deletion Syndrome	C05;C14;C15;C16;C19	406961	MIR185	0.01	BEFREE
C1853490	C536801	22q13.3 Deletion Syndrome	C16;C23	3342	HTC2	0.01	BEFREE
C1853490	C536801	22q13.3 Deletion Syndrome	C16;C23	3479	IGF1	0.01	BEFREE
C1853490	C536801	22q13.3 Deletion Syndrome	C16;C23	3630	INS	0.3	CTD_human
C1853490	C536801	22q13.3 Deletion Syndrome	C16;C23	22941	SHANK2	0.01	BEFREE
C1853490	C536801	22q13.3 Deletion Syndrome	C16;C23	85358	SHANK3	0.8	BEFREE;CLINVAR;CTD_human;ORPHANET;UNIPROT
C0342727	C562801	3-@METHYLGLUTACONIC ACIDURIA, TYPE I	C16;C18	549	AUH	0.74	BEFREE;CLINVAR;CTD_human;ORPHANET;UNIPROT
C0342727	C562801	3-@METHYLGLUTACONIC ACIDURIA, TYPE I	C16;C18	8029	CUBN	0.01	BEFREE
C1857776	C565706	3-@METHYLGLUTACONIC ACIDURIA, TYPE V	C10;C14;C16;C18;C23	6901	TAZ	0.01	BEFREE
C1857776	C565706	3-@METHYLGLUTACONIC ACIDURIA, TYPE V	C10;C14;C16;C18;C23	84947	SERAC1	0.01	BEFREE
C1857776	C565706	3-@METHYLGLUTACONIC ACIDURIA, TYPE V	C10;C14;C16;C18;C23	131118	DNAJC19	0.63	BEFREE;CLINVAR;CTD_human;ORPHANET
C2751532	C567784	3-Hydroxy-3-Methylglutaryl-CoA Synthase 2 Deficiency	C16;C18	3158	HMGCS2	0.7	CLINVAR;CTD_human;ORPHANET;UNIPROT
C1291230	C535310	3-Hydroxyacyl-CoA Dehydrogenase Deficiency	C16;C18	2147	F2	0.01	BEFREE
C1291230	C535310	3-Hydroxyacyl-CoA Dehydrogenase Deficiency	C16;C18	2153	F5	0.01	BEFREE
C1291230	C535310	3-Hydroxyacyl-CoA Dehydrogenase Deficiency	C16;C18	3033	HADH	0.7	CLINVAR;CTD_human;ORPHANET;UNIPROT
C1291230	C535310	3-Hydroxyacyl-CoA Dehydrogenase Deficiency	C16;C18	3502	IGHG3	0.01	BEFREE
C1291230	C535310	3-Hydroxyacyl-CoA Dehydrogenase Deficiency	C16;C18	5555	PRH2	0.01	BEFREE
C0342737	C535312	3-Hydroxyisobutyric aciduria	C16;C18	4329	ALDH6A1	0.01	BEFREE
C0342737	C535312	3-Hydroxyisobutyric aciduria	C16;C18	11112	HIBADH	0.01	BEFREE
C0268600	C535308	3-methylcrotonyl CoA carboxylase 1 deficiency	C10;C16;C18	4163	MCC	0.01	BEFREE
C0268600	C535308	3-methylcrotonyl CoA carboxylase 1 deficiency	C10;C16;C18	8864	PER2	0.01	BEFREE
C0268600	C535308	3-methylcrotonyl CoA carboxylase 1 deficiency	C10;C16;C18	9440	MED17	0.01	BEFREE
C0268600	C535308	3-methylcrotonyl CoA carboxylase 1 deficiency	C10;C16;C18	56922	MCCC1	0.72	BEFREE;CLINVAR;CTD_human;ORPHANET;UNIPROT
C0268600	C535308	3-methylcrotonyl CoA carboxylase 1 deficiency	C10;C16;C18	64087	MCCC2	0.32	BEFREE;ORPHANET
C1859499	C535309	3-methylcrotonyl CoA carboxylase 2 deficiency	C10;C16;C18	64087	MCCC2	0.6	CLINVAR;CTD_human;UNIPROT
C3696376	C579867	3-Methylglutaconic Aciduria	C16;C18	514	ATP5F1E	0.1	HPO
C3696376	C579867	3-Methylglutaconic Aciduria	C16;C18	549	AUH	0.11	BEFREE;HPO
C3696376	C579867	3-Methylglutaconic Aciduria	C16;C18	5428	POLG	0.11	BEFREE;HPO
C3696376	C579867	3-Methylglutaconic Aciduria	C16;C18	6901	TAZ	0.13	BEFREE;HPO
C3696376	C579867	3-Methylglutaconic Aciduria	C16;C18	23269	MGA	0.01	BEFREE
C3696376	C579867	3-Methylglutaconic Aciduria	C16;C18	27429	HTRA2	0.1	HPO
C3696376	C579867	3-Methylglutaconic Aciduria	C16;C18	54968	TMEM70	0.12	BEFREE;HPO
C3696376	C579867	3-Methylglutaconic Aciduria	C16;C18	55750	AGK	0.11	BEFREE;HPO
C3696376	C579867	3-Methylglutaconic Aciduria	C16;C18	80207	OPA3	0.12	BEFREE;HPO
C3696376	C579867	3-Methylglutaconic Aciduria	C16;C18	81570	CLPB	0.03	BEFREE
C3696376	C579867	3-Methylglutaconic Aciduria	C16;C18	84947	SERAC1	0.13	BEFREE;HPO
C3696376	C579867	3-Methylglutaconic Aciduria	C16;C18	91647	ATPAF2	0.1	HPO
C3696376	C579867	3-Methylglutaconic Aciduria	C16;C18	92609	TIMM50	0.01	BEFREE
C3696376	C579867	3-Methylglutaconic Aciduria	C16;C18	125988	C19orf70	0.1	HPO
C0574083	D056889	3-Methylglutaconic aciduria type 2	C14;C16;C18	351	APP	0.01	BEFREE
C0574083	D056889	3-Methylglutaconic aciduria type 2	C14;C16;C18	836	CASP3	0.01	BEFREE
C0574083	D056889	3-Methylglutaconic aciduria type 2	C14;C16;C18	841	CASP8	0.01	BEFREE
C0574083	D056889	3-Methylglutaconic aciduria type 2	C14;C16;C18	1440	CSF3	0.01	BEFREE
C0574083	D056889	3-Methylglutaconic aciduria type 2	C14;C16;C18	1756	DMD	0.01	BEFREE
C0574083	D056889	3-Methylglutaconic aciduria type 2	C14;C16;C18	2280	FKBP1A	0.21	BEFREE;MGD
C0574083	D056889	3-Methylglutaconic aciduria type 2	C14;C16;C18	2395	FXN	0.01	BEFREE
C0574083	D056889	3-Methylglutaconic aciduria type 2	C14;C16;C18	4232	MEST	0.2	MGD
C0574083	D056889	3-Methylglutaconic aciduria type 2	C14;C16;C18	5225	PGC	0.01	BEFREE
C0574083	D056889	3-Methylglutaconic aciduria type 2	C14;C16;C18	6901	TAZ	0.8	BEFREE;CLINVAR;CTD_human;ORPHANET;UNIPROT
C0574083	D056889	3-Methylglutaconic aciduria type 2	C14;C16;C18	8086	AAAS	0.01	BEFREE
C0574083	D056889	3-Methylglutaconic aciduria type 2	C14;C16;C18	8398	PLA2G6	0.01	BEFREE
C0574083	D056889	3-Methylglutaconic aciduria type 2	C14;C16;C18	8455	ATRN	0.01	BEFREE
C0574083	D056889	3-Methylglutaconic aciduria type 2	C14;C16;C18	9076	CLDN1	0.01	BEFREE
C0574083	D056889	3-Methylglutaconic aciduria type 2	C14;C16;C18	10472	ZBTB18	0.04	BEFREE
C0574083	D056889	3-Methylglutaconic aciduria type 2	C14;C16;C18	57104	PNPLA2	0.01	BEFREE
C0574083	D056889	3-Methylglutaconic aciduria type 2	C14;C16;C18	80207	OPA3	0.01	BEFREE
C0574084	C535311	3-Methylglutaconic aciduria type 3	C10;C11;C16;C18;C23	1760	DMPK	0.01	BEFREE
C0574084	C535311	3-Methylglutaconic aciduria type 3	C10;C11;C16;C18;C23	4976	OPA1	0.01	BEFREE
C0574084	C535311	3-Methylglutaconic aciduria type 3	C10;C11;C16;C18;C23	6901	TAZ	0.01	BEFREE
C0574084	C535311	3-Methylglutaconic aciduria type 3	C10;C11;C16;C18;C23	8455	ATRN	0.01	BEFREE
C0574084	C535311	3-Methylglutaconic aciduria type 3	C10;C11;C16;C18;C23	80207	OPA3	0.89	BEFREE;CLINVAR;CTD_human;MGD;ORPHANET
C0574084	C535311	3-Methylglutaconic aciduria type 3	C10;C11;C16;C18;C23	84947	SERAC1	0.01	BEFREE
C0574084	C535311	3-Methylglutaconic aciduria type 3	C10;C11;C16;C18;C23	125988	C19orf70	0.3	ORPHANET
C1855126	C565393	3-Methylglutaconic Aciduria Type IV	C16;C18	6261	RYR1	0.01	BEFREE
C1855126	C565393	3-Methylglutaconic Aciduria Type IV	C16;C18	8803	SUCLA2	0.01	BEFREE
C1855126	C565393	3-Methylglutaconic Aciduria Type IV	C16;C18	54968	TMEM70	0.02	BEFREE
C1855126	C565393	3-Methylglutaconic Aciduria Type IV	C16;C18	80207	OPA3	0.01	BEFREE
C0342471	C579862	3 beta-Hydroxysteroid dehydrogenase deficiency	C12;C13;C16;C18;C19	3284	HSD3B2	0.78	BEFREE;CLINVAR;CTD_human;ORPHANET;UNIPROT
C0342471	C579862	3 beta-Hydroxysteroid dehydrogenase deficiency	C12;C13;C16;C18;C19	3293	HSD17B3	0.02	BEFREE
C0342471	C579862	3 beta-Hydroxysteroid dehydrogenase deficiency	C12;C13;C16;C18;C19	5443	POMC	0.06	BEFREE
C0342471	C579862	3 beta-Hydroxysteroid dehydrogenase deficiency	C12;C13;C16;C18;C19	9469	CHST3	0.1	BEFREE
C0342471	C579862	3 beta-Hydroxysteroid dehydrogenase deficiency	C12;C13;C16;C18;C19	10249	GLYAT	0.01	BEFREE
C0342471	C579862	3 beta-Hydroxysteroid dehydrogenase deficiency	C12;C13;C16;C18;C19	404663	LINC01194	0.01	BEFREE
C0796137	C535313	3C syndrome	C05;C10;C14;C16	1801	DPH1	0.01	BEFREE
C0796137	C535313	3C syndrome	C05;C10;C14;C16	6899	TBX1	0.01	BEFREE
C0796137	C535313	3C syndrome	C05;C10;C14;C16	9897	WASHC5	0.61	BEFREE;CLINVAR;CTD_human;ORPHANET
C0796137	C535313	3C syndrome	C05;C10;C14;C16	28952	CCDC22	0.51	BEFREE;CTD_human;ORPHANET
C1848680	C535315	4-hydroxyphenylacetic aciduria	C06	3242	HPD	0.1	HPO
C2936403	D058489	46, XX Disorders of Sex Development	C12;C13;C16;C19	2908	NR3C1	0.3	CTD_human
C2936403	D058489	46, XX Disorders of Sex Development	C12;C13;C16;C19	6658	SOX3	0.01	BEFREE
C2936403	D058489	46, XX Disorders of Sex Development	C12;C13;C16;C19	6662	SOX9	0.02	BEFREE
C2936403	D058489	46, XX Disorders of Sex Development	C12;C13;C16;C19	6736	SRY	0.04	BEFREE
C2936419	D058531	46, XX Testicular Disorders of Sex Development	C12;C13;C16;C19	190	NR0B1	0.3	ORPHANET
C2936419	D058531	46, XX Testicular Disorders of Sex Development	C12;C13;C16;C19	367	AR	0.01	BEFREE
C2936419	D058531	46, XX Testicular Disorders of Sex Development	C12;C13;C16;C19	668	FOXL2	0.01	BEFREE
C2936419	D058531	46, XX Testicular Disorders of Sex Development	C12;C13;C16;C19	2516	NR5A1	0.3	ORPHANET
C2936419	D058531	46, XX Testicular Disorders of Sex Development	C12;C13;C16;C19	6658	SOX3	0.31	BEFREE;ORPHANET
C2936419	D058531	46, XX Testicular Disorders of Sex Development	C12;C13;C16;C19	6662	SOX9	0.37	BEFREE;ORPHANET
C2936419	D058531	46, XX Testicular Disorders of Sex Development	C12;C13;C16;C19	6663	SOX10	0.01	BEFREE
C2936419	D058531	46, XX Testicular Disorders of Sex Development	C12;C13;C16;C19	6736	SRY	0.4	BEFREE;ORPHANET
C2936419	D058531	46, XX Testicular Disorders of Sex Development	C12;C13;C16;C19	284654	RSPO1	0.02	BEFREE
C2751824	D058490	46, XY Disorders of Sex Development	C12;C13;C16;C19	367	AR	0.03	BEFREE
C2751824	D058490	46, XY Disorders of Sex Development	C12;C13;C16;C19	1109	AKR1C4	0.01	BEFREE
C2751824	D058490	46, XY Disorders of Sex Development	C12;C13;C16;C19	1528	CYB5A	0.01	BEFREE
C2751824	D058490	46, XY Disorders of Sex Development	C12;C13;C16;C19	1583	CYP11A1	0.31	BEFREE;CTD_human
C2751824	D058490	46, XY Disorders of Sex Development	C12;C13;C16;C19	2516	NR5A1	0.5	BEFREE;CLINVAR;CTD_human
C2751824	D058490	46, XY Disorders of Sex Development	C12;C13;C16;C19	2618	GART	0.01	BEFREE
C2751824	D058490	46, XY Disorders of Sex Development	C12;C13;C16;C19	3195	TLX1	0.01	BEFREE
C2751824	D058490	46, XY Disorders of Sex Development	C12;C13;C16;C19	3293	HSD17B3	0.07	BEFREE
C2751824	D058490	46, XY Disorders of Sex Development	C12;C13;C16;C19	3973	LHCGR	0.31	BEFREE;CTD_human
C2751824	D058490	46, XY Disorders of Sex Development	C12;C13;C16;C19	4214	MAP3K1	0.01	BEFREE
C2751824	D058490	46, XY Disorders of Sex Development	C12;C13;C16;C19	6662	SOX9	0.05	BEFREE
C2751824	D058490	46, XY Disorders of Sex Development	C12;C13;C16;C19	6716	SRD5A2	0.04	BEFREE
C2751824	D058490	46, XY Disorders of Sex Development	C12;C13;C16;C19	6736	SRY	0.01	BEFREE
C2751824	D058490	46, XY Disorders of Sex Development	C12;C13;C16;C19	7490	WT1	0.01	BEFREE
C2751824	D058490	46, XY Disorders of Sex Development	C12;C13;C16;C19	10046	MAMLD1	0.02	BEFREE
C2751824	D058490	46, XY Disorders of Sex Development	C12;C13;C16;C19	10606	PAICS	0.01	BEFREE
C2751824	D058490	46, XY Disorders of Sex Development	C12;C13;C16;C19	23414	ZFPM2	0.01	BEFREE
C2751824	D058490	46, XY Disorders of Sex Development	C12;C13;C16;C19	51478	HSD17B7	0.03	BEFREE
C2751824	D058490	46, XY Disorders of Sex Development	C12;C13;C16;C19	345275	HSD17B13	0.03	BEFREE
C0432470	C536769	46, XY female	C12;C13;C16;C19	190	NR0B1	0.03	BEFREE
C0432470	C536769	46, XY female	C12;C13;C16;C19	367	AR	0.01	BEFREE
C0432470	C536769	46, XY female	C12;C13;C16;C19	1761	DMRT1	0.01	BEFREE
C0432470	C536769	46, XY female	C12;C13;C16;C19	2254	FGF9	0.01	BEFREE
C0432470	C536769	46, XY female	C12;C13;C16;C19	3293	HSD17B3	0.01	BEFREE
C0432470	C536769	46, XY female	C12;C13;C16;C19	4267	CD99	0.01	BEFREE
C0432470	C536769	46, XY female	C12;C13;C16;C19	4359	MPZ	0.01	BEFREE
C0432470	C536769	46, XY female	C12;C13;C16;C19	5376	PMP22	0.01	BEFREE
C0432470	C536769	46, XY female	C12;C13;C16;C19	5613	PRKX	0.01	BEFREE
C0432470	C536769	46, XY female	C12;C13;C16;C19	5616	PRKY	0.02	BEFREE
C0432470	C536769	46, XY female	C12;C13;C16;C19	6662	SOX9	0.01	BEFREE
C0432470	C536769	46, XY female	C12;C13;C16;C19	6716	SRD5A2	0.01	BEFREE
C0432470	C536769	46, XY female	C12;C13;C16;C19	6736	SRY	0.1	BEFREE
C0432470	C536769	46, XY female	C12;C13;C16;C19	6749	SSRP1	0.01	BEFREE
C0432470	C536769	46, XY female	C12;C13;C16;C19	6770	STAR	0.01	BEFREE
C0432470	C536769	46, XY female	C12;C13;C16;C19	7544	ZFY	0.01	BEFREE
C0432470	C536769	46, XY female	C12;C13;C16;C19	8266	UBL4A	0.01	BEFREE
C0432470	C536769	46, XY female	C12;C13;C16;C19	10655	DMRT2	0.01	BEFREE
C0432470	C536769	46, XY female	C12;C13;C16;C19	10912	GADD45G	0.01	BEFREE
C0432470	C536769	46, XY female	C12;C13;C16;C19	54361	WNT4	0.01	BEFREE
C2751317	C567766	46, XY Sex Reversal 5	C12;C13;C16;C19	84733	CBX2	0.6	CLINVAR;CTD_human;UNIPROT
C3714042	C562567	46,XY Disorder of Sex Development Due To LH Defects	C12;C13;C16;C19	3973	LHCGR	0.3	CTD_human
C1856273	C565537	46,XY Gonadal Dysgenesis, Complete or Partial, DHH-Related	C12;C13;C16;C19	50846	DHH	0.6	CLINVAR;CTD_human;UNIPROT
C2748896	C567574	46,Xy Gonadal Dysgenesis, Complete, Sry-Related	C12;C13;C16;C19	6736	SRY	0.6	CLINVAR;CTD_human;UNIPROT
C2751325	C567773	46,Xy Gonadal Dysgenesis, Partial, With Minifascicular Neuropathy	C10;C12;C13;C16;C19	50846	DHH	0.6	CLINVAR;CTD_human;ORPHANET
C3489793	D058490	46,XY Sex Reversal 3	C12;C13;C16;C19	1583	CYP11A1	0.3	CTD_human
C3489793	D058490	46,XY Sex Reversal 3	C12;C13;C16;C19	2516	NR5A1	0.5	CTD_human;UNIPROT
C3489793	D058490	46,XY Sex Reversal 3	C12;C13;C16;C19	3973	LHCGR	0.3	CTD_human
C2752149	C567887	46,XY Sex Reversal 4	C12;C13;C16;C19	1761	DMRT1	0.1	CLINVAR
C2748897	C567575	46,Xy True Hermaphroditism, Sry-Related	C12;C13;C16;C19	6736	SRY	0.6	CLINVAR;CTD_human;UNIPROT
C3266843	C535317	47, XYY syndrome	C16;C23	6192	RPS4Y1	0.01	BEFREE
C3266843	C535317	47, XYY syndrome	C16;C23	22829	NLGN4Y	0.01	BEFREE
C3266843	C535317	47, XYY syndrome	C16;C23	100874056	NLGN4Y-AS1	0.01	BEFREE
C3669122	C535830	5-Alpha Reductase Deficiency	C12;C13;C16;C18;C19	367	AR	0.02	BEFREE
C3669122	C535830	5-Alpha Reductase Deficiency	C12;C13;C16;C18;C19	3293	HSD17B3	0.01	BEFREE
C3669122	C535830	5-Alpha Reductase Deficiency	C12;C13;C16;C18;C19	6462	SHBG	0.01	BEFREE
C3669122	C535830	5-Alpha Reductase Deficiency	C12;C13;C16;C18;C19	6716	SRD5A2	0.53	BEFREE;CTD_human;ORPHANET
C0740302	C535323	5q-syndrome	C15;C23	308	ANXA5	0.01	BEFREE
C0740302	C535323	5q-syndrome	C15;C23	475	ATOX1	0.01	BEFREE
C0740302	C535323	5q-syndrome	C15;C23	929	CD14	0.01	BEFREE
C0740302	C535323	5q-syndrome	C15;C23	947	CD34	0.01	BEFREE
C0740302	C535323	5q-syndrome	C15;C23	972	CD74	0.02	BEFREE
C0740302	C535323	5q-syndrome	C15;C23	1436	CSF1R	0.02	BEFREE
C0740302	C535323	5q-syndrome	C15;C23	1437	CSF2	0.02	BEFREE
C0740302	C535323	5q-syndrome	C15;C23	1958	EGR1	0.02	BEFREE
C0740302	C535323	5q-syndrome	C15;C23	2149	F2R	0.02	BEFREE
C0740302	C535323	5q-syndrome	C15;C23	2246	FGF1	0.01	BEFREE
C0740302	C535323	5q-syndrome	C15;C23	2313	FLI1	0.01	BEFREE
C0740302	C535323	5q-syndrome	C15;C23	2741	GLRA1	0.02	BEFREE
C0740302	C535323	5q-syndrome	C15;C23	3308	HSPA4	0.01	BEFREE
C0740302	C535323	5q-syndrome	C15;C23	3313	HSPA9	0.01	BEFREE
C0740302	C535323	5q-syndrome	C15;C23	3342	HTC2	0.01	BEFREE
C0740302	C535323	5q-syndrome	C15;C23	3562	IL3	0.01	BEFREE
C0740302	C535323	5q-syndrome	C15;C23	3567	IL5	0.01	BEFREE
C0740302	C535323	5q-syndrome	C15;C23	3593	IL12B	0.01	BEFREE
C0740302	C535323	5q-syndrome	C15;C23	3659	IRF1	0.01	BEFREE
C0740302	C535323	5q-syndrome	C15;C23	3717	JAK2	0.01	BEFREE
C0740302	C535323	5q-syndrome	C15;C23	3918	LAMC2	0.01	BEFREE
C0740302	C535323	5q-syndrome	C15;C23	4254	KITLG	0.01	BEFREE
C0740302	C535323	5q-syndrome	C15;C23	4308	TRPM1	0.02	BEFREE
C0740302	C535323	5q-syndrome	C15;C23	4615	MYD88	0.01	BEFREE
C0740302	C535323	5q-syndrome	C15;C23	4869	NPM1	0.01	BEFREE
C0740302	C535323	5q-syndrome	C15;C23	5917	RARS	0.03	BEFREE
C0740302	C535323	5q-syndrome	C15;C23	6208	RPS14	0.6	BEFREE;CTD_human;ORPHANET
C0740302	C535323	5q-syndrome	C15;C23	6310	ATXN1	0.01	BEFREE
C0740302	C535323	5q-syndrome	C15;C23	6678	SPARC	0.04	BEFREE
C0740302	C535323	5q-syndrome	C15;C23	7157	TP53	0.08	BEFREE
C0740302	C535323	5q-syndrome	C15;C23	7273	TTN	0.01	BEFREE
C0740302	C535323	5q-syndrome	C15;C23	10661	KLF1	0.01	BEFREE
C0740302	C535323	5q-syndrome	C15;C23	79628	SH3TC2	0.01	BEFREE
C0740302	C535323	5q-syndrome	C15;C23	406937	MIR145	0.06	BEFREE
C0740302	C535323	5q-syndrome	C15;C23	406938	MIR146A	0.04	BEFREE
C1868355	C566803	6-Phosphogluconolactonase Deficiency	C15;C16;C18	2539	G6PD	0.01	BEFREE
C0878676	C535325	6-pyruvoyl-tetrahydropterin synthase deficiency	C10;C16;C18	2643	GCH1	0.1	CLINVAR
C0878676	C535325	6-pyruvoyl-tetrahydropterin synthase deficiency	C10;C16;C18	5805	PTS	0.9	CLINVAR;CTD_human;MGD;ORPHANET;UNIPROT
C2931223	C536512	6 alpha mercaptopurine sensitivity	C16;C18;C20;C25	7172	TPMT	0.3	CTD_human
C2713347	D019082	7-Dehydrocholesterol Reductase Deficiency	C16;C18	1717	DHCR7	0.51	BEFREE;CTD_human;ORPHANET
C3711390	C579873	9q22.3 Microdeletion	C16	5727	PTCH1	0.3	ORPHANET
C0175701	C535331	Aarskog syndrome	C05;C14;C16;C19	545	ATR	0.2	MGD
C0175701	C535331	Aarskog syndrome	C05;C14;C16;C19	998	CDC42	0.01	BEFREE
C0175701	C535331	Aarskog syndrome	C05;C14;C16;C19	2245	FGD1	0.8	BEFREE;CLINGEN;CLINVAR;CTD_human;ORPHANET;UNIPROT
C0175701	C535331	Aarskog syndrome	C05;C14;C16;C19	2737	GLI3	0.02	BEFREE
C0175701	C535331	Aarskog syndrome	C05;C14;C16;C19	4920	ROR2	0.2	MGD
C0175701	C535331	Aarskog syndrome	C05;C14;C16;C19	5341	PLEK	0.01	BEFREE
C0175701	C535331	Aarskog syndrome	C05;C14;C16;C19	5923	RASGRF1	0.01	BEFREE
C0175701	C535331	Aarskog syndrome	C05;C14;C16;C19	6654	SOS1	0.01	BEFREE
C0175701	C535331	Aarskog syndrome	C05;C14;C16;C19	9181	ARHGEF2	0.01	BEFREE
C0175701	C535331	Aarskog syndrome	C05;C14;C16;C19	55835	CENPJ	0.2	MGD
C0175701	C535331	Aarskog syndrome	C05;C14;C16;C19	56731	SLC2A4RG	0.01	BEFREE
C0175701	C535331	Aarskog syndrome	C05;C14;C16;C19	80254	CEP63	0.2	MGD
C0175701	C535331	Aarskog syndrome	C05;C14;C16;C19	144165	PRICKLE1	0.2	MGD
C2931850	C538442	Aase Smith syndrome 2	C15;C16	2623	GATA1	0.3	ORPHANET
C2931850	C538442	Aase Smith syndrome 2	C15;C16	6125	RPL5	0.6	CTD_human;ORPHANET;UNIPROT
C2931850	C538442	Aase Smith syndrome 2	C15;C16	6135	RPL11	0.3	ORPHANET
C2931850	C538442	Aase Smith syndrome 2	C15;C16	6138	RPL15	0.3	ORPHANET
C2931850	C538442	Aase Smith syndrome 2	C15;C16	6141	RPL18	0.3	ORPHANET
C2931850	C538442	Aase Smith syndrome 2	C15;C16	6154	RPL26	0.3	ORPHANET
C2931850	C538442	Aase Smith syndrome 2	C15;C16	6155	RPL27	0.3	ORPHANET
C2931850	C538442	Aase Smith syndrome 2	C15;C16	6165	RPL35A	0.3	ORPHANET
C2931850	C538442	Aase Smith syndrome 2	C15;C16	6201	RPS7	0.3	ORPHANET
C2931850	C538442	Aase Smith syndrome 2	C15;C16	6204	RPS10	0.5	CLINGEN;ORPHANET
C2931850	C538442	Aase Smith syndrome 2	C15;C16	6218	RPS17	0.3	ORPHANET
C2931850	C538442	Aase Smith syndrome 2	C15;C16	6223	RPS19	0.3	ORPHANET
C2931850	C538442	Aase Smith syndrome 2	C15;C16	6229	RPS24	0.3	ORPHANET
C2931850	C538442	Aase Smith syndrome 2	C15;C16	6231	RPS26	0.3	ORPHANET
C2931850	C538442	Aase Smith syndrome 2	C15;C16	6232	RPS27	0.3	ORPHANET
C2931850	C538442	Aase Smith syndrome 2	C15;C16	6234	RPS28	0.3	ORPHANET
C2931850	C538442	Aase Smith syndrome 2	C15;C16	6235	RPS29	0.3	ORPHANET
C2931850	C538442	Aase Smith syndrome 2	C15;C16	11224	RPL35	0.3	ORPHANET
C2931850	C538442	Aase Smith syndrome 2	C15;C16	90121	TSR2	0.3	ORPHANET
C0265265	C538442	Aase syndrome	C15;C16	6125	RPL5	0.1	CLINVAR
C0265265	C538442	Aase syndrome	C15;C16	6223	RPS19	0.01	BEFREE
C0265265	C538442	Aase syndrome	C15;C16	388650	FAM69A	0.1	CLINVAR
C1838099	C535334	ABCD syndrome	C16	1910	EDNRB	0.41	BEFREE;CLINVAR;CTD_human
C0232488	D003085	Abdominal colic	C16	210	ALAD	0.1	HPO
C0232488	D003085	Abdominal colic	C16	5498	PPOX	0.1	CLINVAR
C1563730	D003456	Abdominal Cryptorchidism	C12;C16;C19	546	ATRX	0.3	CTD_human
C1563730	D003456	Abdominal Cryptorchidism	C12;C16;C19	598	BCL2L1	0.3	CTD_human
C1563730	D003456	Abdominal Cryptorchidism	C12;C16;C19	836	CASP3	0.3	CTD_human
C1563730	D003456	Abdominal Cryptorchidism	C12;C16;C19	867	CBL	0.3	CTD_human
C1563730	D003456	Abdominal Cryptorchidism	C12;C16;C19	1131	CHRM3	0.3	CTD_human
C1563730	D003456	Abdominal Cryptorchidism	C12;C16;C19	2879	GPX4	0.3	CTD_human
C1563730	D003456	Abdominal Cryptorchidism	C12;C16;C19	3284	HSD3B2	0.3	CTD_human
C1563730	D003456	Abdominal Cryptorchidism	C12;C16;C19	3640	INSL3	0.3	CTD_human
C1563730	D003456	Abdominal Cryptorchidism	C12;C16;C19	122042	RXFP2	0.3	CTD_human
C0270858	D008881	Abdominal Migraine	C10	796	CALCA	0.3	CTD_human
C0270858	D008881	Abdominal Migraine	C10	2099	ESR1	0.3	CTD_human
C0270858	D008881	Abdominal Migraine	C10	3356	HTR2A	0.3	CTD_human
C0270858	D008881	Abdominal Migraine	C10	4035	LRP1	0.3	CTD_human
C0270858	D008881	Abdominal Migraine	C10	7048	TGFBR2	0.3	CTD_human
C0270858	D008881	Abdominal Migraine	C10	9457	FHL5	0.3	CTD_human
C0270858	D008881	Abdominal Migraine	C10	63976	PRDM16	0.3	CTD_human
C0270858	D008881	Abdominal Migraine	C10	79054	TRPM8	0.3	CTD_human
C0270858	D008881	Abdominal Migraine	C10	79783	SUGCT	0.3	CTD_human
C2930930	C535554	Abdominal obesity metabolic syndrome	C18	1489	CTF1	0.2	MGD
C2930930	C535554	Abdominal obesity metabolic syndrome	C18	2984	GUCY2C	0.2	MGD
C2930930	C535554	Abdominal obesity metabolic syndrome	C18	3952	LEP	0.2	MGD
C2930930	C535554	Abdominal obesity metabolic syndrome	C18	4547	MTTP	0.3	CTD_human
C2930930	C535554	Abdominal obesity metabolic syndrome	C18	5465	PPARA	0.3	CTD_human
C2930930	C535554	Abdominal obesity metabolic syndrome	C18	5468	PPARG	0.2	MGD
C2930930	C535554	Abdominal obesity metabolic syndrome	C18	5584	PRKCI	0.2	MGD
C2930930	C535554	Abdominal obesity metabolic syndrome	C18	6559	SLC12A3	0.01	BEFREE
C2930930	C535554	Abdominal obesity metabolic syndrome	C18	10891	PPARGC1A	0.2	RGD
C2930930	C535554	Abdominal obesity metabolic syndrome	C18	23410	SIRT3	0.2	MGD
C2930930	C535554	Abdominal obesity metabolic syndrome	C18	79661	NEIL1	0.2	MGD
C0000737	D015746	Abdominal Pain	C23	19	ABCA1	0.1	HPO
C0000737	D015746	Abdominal Pain	C23	210	ALAD	0.1	HPO
C0000737	D015746	Abdominal Pain	C23	229	ALDOB	0.1	HPO
C0000737	D015746	Abdominal Pain	C23	324	APC	0.1	HPO
C0000737	D015746	Abdominal Pain	C23	355	FAS	0.1	HPO
C0000737	D015746	Abdominal Pain	C23	627	BDNF	0.02	BEFREE
C0000737	D015746	Abdominal Pain	C23	657	BMPR1A	0.1	HPO
C0000737	D015746	Abdominal Pain	C23	672	BRCA1	0.1	HPO
C0000737	D015746	Abdominal Pain	C23	675	BRCA2	0.1	HPO
C0000737	D015746	Abdominal Pain	C23	710	SERPING1	0.13	BEFREE;HPO
C0000737	D015746	Abdominal Pain	C23	720	C4A	0.1	HPO
C0000737	D015746	Abdominal Pain	C23	773	CACNA1A	0.01	BEFREE
C0000737	D015746	Abdominal Pain	C23	846	CASR	0.1	HPO
C0000737	D015746	Abdominal Pain	C23	950	SCARB2	0.1	HPO
C0000737	D015746	Abdominal Pain	C23	1029	CDKN2A	0.1	HPO
C0000737	D015746	Abdominal Pain	C23	1056	CEL	0.1	HPO
C0000737	D015746	Abdominal Pain	C23	1080	CFTR	0.1	HPO
C0000737	D015746	Abdominal Pain	C23	1230	CCR1	0.1	HPO
C0000737	D015746	Abdominal Pain	C23	1357	CPA1	0.1	HPO
C0000737	D015746	Abdominal Pain	C23	1371	CPOX	0.1	HPO
C0000737	D015746	Abdominal Pain	C23	1493	CTLA4	0.1	HPO
C0000737	D015746	Abdominal Pain	C23	1499	CTNNB1	0.1	HPO
C0000737	D015746	Abdominal Pain	C23	1604	CD55	0.1	HPO
C0000737	D015746	Abdominal Pain	C23	1776	DNASE1L3	0.1	HPO
C0000737	D015746	Abdominal Pain	C23	1889	ECE1	0.1	HPO
C0000737	D015746	Abdominal Pain	C23	1890	TYMP	0.1	HPO
C0000737	D015746	Abdominal Pain	C23	1908	EDN3	0.1	HPO
C0000737	D015746	Abdominal Pain	C23	1910	EDNRB	0.1	HPO
C0000737	D015746	Abdominal Pain	C23	2006	ELN	0.1	HPO
C0000737	D015746	Abdominal Pain	C23	2057	EPOR	0.1	HPO
C0000737	D015746	Abdominal Pain	C23	2130	EWSR1	0.1	HPO
C0000737	D015746	Abdominal Pain	C23	2153	F5	0.1	HPO
C0000737	D015746	Abdominal Pain	C23	2492	FSHR	0.1	HPO
C0000737	D015746	Abdominal Pain	C23	2629	GBA	0.1	HPO
C0000737	D015746	Abdominal Pain	C23	2642	GCGR	0.1	HPO
C0000737	D015746	Abdominal Pain	C23	2668	GDNF	0.1	HPO
C0000737	D015746	Abdominal Pain	C23	2675	GFRA2	0.01	BEFREE
C0000737	D015746	Abdominal Pain	C23	2693	GHSR	0.1	HPO
C0000737	D015746	Abdominal Pain	C23	2717	GLA	0.11	BEFREE;HPO
C0000737	D015746	Abdominal Pain	C23	2719	GPC3	0.1	HPO
C0000737	D015746	Abdominal Pain	C23	2767	GNA11	0.1	HPO
C0000737	D015746	Abdominal Pain	C23	2821	GPI	0.01	BEFREE
C0000737	D015746	Abdominal Pain	C23	2956	MSH6	0.1	HPO
C0000737	D015746	Abdominal Pain	C23	2969	GTF2I	0.1	HPO
C0000737	D015746	Abdominal Pain	C23	3043	HBB	0.1	HPO
C0000737	D015746	Abdominal Pain	C23	3077	HFE	0.1	HPO
C0000737	D015746	Abdominal Pain	C23	3106	HLA-B	0.1	HPO
C0000737	D015746	Abdominal Pain	C23	3115	HLA-DPB1	0.1	HPO
C0000737	D015746	Abdominal Pain	C23	3145	HMBS	0.1	CLINVAR;HPO
C0000737	D015746	Abdominal Pain	C23	3257	HPS1	0.1	HPO
C0000737	D015746	Abdominal Pain	C23	3440	IFNA2	0.3	CTD_human
C0000737	D015746	Abdominal Pain	C23	3586	IL10	0.1	HPO
C0000737	D015746	Abdominal Pain	C23	3592	IL12A	0.1	HPO
C0000737	D015746	Abdominal Pain	C23	3717	JAK2	0.1	HPO
C0000737	D015746	Abdominal Pain	C23	3845	KRAS	0.1	HPO
C0000737	D015746	Abdominal Pain	C23	3984	LIMK1	0.1	HPO
C0000737	D015746	Abdominal Pain	C23	4023	LPL	0.01	BEFREE
C0000737	D015746	Abdominal Pain	C23	4072	EPCAM	0.1	HPO
C0000737	D015746	Abdominal Pain	C23	4089	SMAD4	0.1	HPO
C0000737	D015746	Abdominal Pain	C23	4175	MCM6	0.1	HPO
C0000737	D015746	Abdominal Pain	C23	4210	MEFV	0.1	HPO
C0000737	D015746	Abdominal Pain	C23	4233	MET	0.1	HPO
C0000737	D015746	Abdominal Pain	C23	4292	MLH1	0.1	HPO
C0000737	D015746	Abdominal Pain	C23	4352	MPL	0.1	HPO
C0000737	D015746	Abdominal Pain	C23	4436	MSH2	0.1	HPO
C0000737	D015746	Abdominal Pain	C23	4512	COX1	0.1	HPO
C0000737	D015746	Abdominal Pain	C23	4513	COX2	0.1	HPO
C0000737	D015746	Abdominal Pain	C23	4514	COX3	0.1	HPO
C0000737	D015746	Abdominal Pain	C23	4535	ND1	0.1	HPO
C0000737	D015746	Abdominal Pain	C23	4538	ND4	0.1	HPO
C0000737	D015746	Abdominal Pain	C23	4540	ND5	0.1	HPO
C0000737	D015746	Abdominal Pain	C23	4541	ND6	0.1	HPO
C0000737	D015746	Abdominal Pain	C23	4558	TRNF	0.1	HPO
C0000737	D015746	Abdominal Pain	C23	4564	TRNH	0.1	HPO
C0000737	D015746	Abdominal Pain	C23	4567	TRNL1	0.1	HPO
C0000737	D015746	Abdominal Pain	C23	4572	TRNQ	0.1	HPO
C0000737	D015746	Abdominal Pain	C23	4574	TRNS1	0.1	HPO
C0000737	D015746	Abdominal Pain	C23	4575	TRNS2	0.1	HPO
C0000737	D015746	Abdominal Pain	C23	4578	TRNW	0.1	HPO
C0000737	D015746	Abdominal Pain	C23	4598	MVK	0.1	HPO
C0000737	D015746	Abdominal Pain	C23	4830	NME1	0.1	HPO
C0000737	D015746	Abdominal Pain	C23	4902	NRTN	0.1	HPO
C0000737	D015746	Abdominal Pain	C23	4988	OPRM1	0.01	BEFREE
C0000737	D015746	Abdominal Pain	C23	5290	PIK3CA	0.1	HPO
C0000737	D015746	Abdominal Pain	C23	5378	PMS1	0.1	HPO
C0000737	D015746	Abdominal Pain	C23	5395	PMS2	0.1	HPO
C0000737	D015746	Abdominal Pain	C23	5428	POLG	0.1	HPO
C0000737	D015746	Abdominal Pain	C23	5498	PPOX	0.1	HPO
C0000737	D015746	Abdominal Pain	C23	5539	PPY	0.01	BEFREE
C0000737	D015746	Abdominal Pain	C23	5644	PRSS1	0.11	BEFREE;HPO
C0000737	D015746	Abdominal Pain	C23	5645	PRSS2	0.1	HPO
C0000737	D015746	Abdominal Pain	C23	5657	PRTN3	0.1	HPO
C0000737	D015746	Abdominal Pain	C23	5978	REST	0.1	HPO
C0000737	D015746	Abdominal Pain	C23	5979	RET	0.1	HPO
C0000737	D015746	Abdominal Pain	C23	5982	RFC2	0.1	HPO
C0000737	D015746	Abdominal Pain	C23	6288	SAA1	0.1	HPO
C0000737	D015746	Abdominal Pain	C23	6331	SCN5A	0.02	BEFREE
C0000737	D015746	Abdominal Pain	C23	6390	SDHB	0.1	HPO
C0000737	D015746	Abdominal Pain	C23	6391	SDHC	0.1	HPO
C0000737	D015746	Abdominal Pain	C23	6392	SDHD	0.1	HPO
C0000737	D015746	Abdominal Pain	C23	6663	SOX10	0.1	HPO
C0000737	D015746	Abdominal Pain	C23	6690	SPINK1	0.1	HPO
C0000737	D015746	Abdominal Pain	C23	6775	STAT4	0.1	HPO
C0000737	D015746	Abdominal Pain	C23	6794	STK11	0.1	HPO
C0000737	D015746	Abdominal Pain	C23	6863	TAC1	0.01	BEFREE
C0000737	D015746	Abdominal Pain	C23	7048	TGFBR2	0.1	HPO
C0000737	D015746	Abdominal Pain	C23	7099	TLR4	0.1	HPO
C0000737	D015746	Abdominal Pain	C23	7132	TNFRSF1A	0.11	BEFREE;HPO
C0000737	D015746	Abdominal Pain	C23	7157	TP53	0.1	HPO
C0000737	D015746	Abdominal Pain	C23	7248	TSC1	0.1	HPO
C0000737	D015746	Abdominal Pain	C23	7249	TSC2	0.1	HPO
C0000737	D015746	Abdominal Pain	C23	7361	UGT1A	0.01	BEFREE
C0000737	D015746	Abdominal Pain	C23	7442	TRPV1	0.01	BEFREE
C0000737	D015746	Abdominal Pain	C23	7461	CLIP2	0.1	HPO
C0000737	D015746	Abdominal Pain	C23	7490	WT1	0.1	HPO
C0000737	D015746	Abdominal Pain	C23	8302	KLRC4	0.1	HPO
C0000737	D015746	Abdominal Pain	C23	9031	BAZ1B	0.1	HPO
C0000737	D015746	Abdominal Pain	C23	9319	TRIP13	0.1	HPO
C0000737	D015746	Abdominal Pain	C23	9569	GTF2IRD1	0.1	HPO
C0000737	D015746	Abdominal Pain	C23	10512	SEMA3C	0.1	HPO
C0000737	D015746	Abdominal Pain	C23	10686	CLDN16	0.1	HPO
C0000737	D015746	Abdominal Pain	C23	11281	POU6F2	0.1	HPO
C0000737	D015746	Abdominal Pain	C23	11330	CTRC	0.1	HPO
C0000737	D015746	Abdominal Pain	C23	22909	FAN1	0.1	HPO
C0000737	D015746	Abdominal Pain	C23	23022	PALLD	0.1	HPO
C0000737	D015746	Abdominal Pain	C23	23417	MLYCD	0.1	HPO
C0000737	D015746	Abdominal Pain	C23	26191	PTPN22	0.1	HPO
C0000737	D015746	Abdominal Pain	C23	26608	TBL2	0.1	HPO
C0000737	D015746	Abdominal Pain	C23	26873	OPLAH	0.1	HPO
C0000737	D015746	Abdominal Pain	C23	27030	MLH3	0.1	HPO
C0000737	D015746	Abdominal Pain	C23	30061	SLC40A1	0.1	HPO
C0000737	D015746	Abdominal Pain	C23	50484	RRM2B	0.1	HPO
C0000737	D015746	Abdominal Pain	C23	51604	PIGT	0.1	HPO
C0000737	D015746	Abdominal Pain	C23	51752	ERAP1	0.1	HPO
C0000737	D015746	Abdominal Pain	C23	51816	ADA2	0.1	HPO
C0000737	D015746	Abdominal Pain	C23	54577	UGT1A7	0.01	BEFREE
C0000737	D015746	Abdominal Pain	C23	54578	UGT1A6	0.01	BEFREE
C0000737	D015746	Abdominal Pain	C23	54658	UGT1A1	0.01	BEFREE
C0000737	D015746	Abdominal Pain	C23	54790	TET2	0.1	HPO
C0000737	D015746	Abdominal Pain	C23	64240	ABCG5	0.1	HPO
C0000737	D015746	Abdominal Pain	C23	64241	ABCG8	0.1	HPO
C0000737	D015746	Abdominal Pain	C23	79728	PALB2	0.1	HPO
C0000737	D015746	Abdominal Pain	C23	91662	NLRP12	0.1	HPO
C0000737	D015746	Abdominal Pain	C23	114548	NLRP3	0.1	HPO
C0000737	D015746	Abdominal Pain	C23	115286	SLC25A26	0.1	HPO
C0000737	D015746	Abdominal Pain	C23	129563	DIS3L2	0.1	HPO
C0000737	D015746	Abdominal Pain	C23	149233	IL23R	0.1	HPO
C0000737	D015746	Abdominal Pain	C23	223117	SEMA3D	0.1	HPO
C0000737	D015746	Abdominal Pain	C23	283120	H19	0.1	HPO
C0000737	D015746	Abdominal Pain	C23	337867	UBAC2	0.1	HPO
C0000737	D015746	Abdominal Pain	C23	100506658	OCLN	0.01	BEFREE
C0000737	D015746	Abdominal Pain	C23	101928376	IL12A-AS1	0.1	HPO
C0271355	C564661	Abducens Nerve Diseases	C10	59341	TRPV4	0.1	HPO
C1879526	D058739	Aberrant Crypt Foci	C04	324	APC	0.3	CTD_human
C1879526	D058739	Aberrant Crypt Foci	C04	1499	CTNNB1	0.3	CTD_human
C1879526	D058739	Aberrant Crypt Foci	C04	2641	GCG	0.3	CTD_human
C2004632	C535555	aberrant right subclavian artery	C14;C16	5337	PLD1	0.1	HPO
C2004632	C535555	aberrant right subclavian artery	C14;C16	25886	POC1A	0.01	BEFREE
C0431498	C535555	Aberrant subclavian artery	C14;C16	25886	POC1A	0.01	BEFREE
C0000744	D000012	Abetalipoproteinemia	C16;C18	25	ABL1	0.1	BEFREE
C0000744	D000012	Abetalipoproteinemia	C16;C18	27	ABL2	0.01	BEFREE
C0000744	D000012	Abetalipoproteinemia	C16;C18	238	ALK	0.01	BEFREE
C0000744	D000012	Abetalipoproteinemia	C16;C18	338	APOB	0.1	BEFREE;LHGDN
C0000744	D000012	Abetalipoproteinemia	C16;C18	348	APOE	0.01	BEFREE
C0000744	D000012	Abetalipoproteinemia	C16;C18	613	BCR	0.06	BEFREE
C0000744	D000012	Abetalipoproteinemia	C16;C18	648	BMI1	0.01	BEFREE
C0000744	D000012	Abetalipoproteinemia	C16;C18	867	CBL	0.01	BEFREE
C0000744	D000012	Abetalipoproteinemia	C16;C18	947	CD34	0.01	BEFREE
C0000744	D000012	Abetalipoproteinemia	C16;C18	1027	CDKN1B	0.01	BEFREE
C0000744	D000012	Abetalipoproteinemia	C16;C18	2043	EPHA4	0.01	BEFREE
C0000744	D000012	Abetalipoproteinemia	C16;C18	2125	EVPL	0.03	BEFREE
C0000744	D000012	Abetalipoproteinemia	C16;C18	2155	F7	0.01	BEFREE
C0000744	D000012	Abetalipoproteinemia	C16;C18	2168	FABP1	0.01	BEFREE
C0000744	D000012	Abetalipoproteinemia	C16;C18	3030	HADHA	0.02	BEFREE
C0000744	D000012	Abetalipoproteinemia	C16;C18	3032	HADHB	0.02	BEFREE
C0000744	D000012	Abetalipoproteinemia	C16;C18	3091	HIF1A	0.01	BEFREE
C0000744	D000012	Abetalipoproteinemia	C16;C18	3792	KEL	0.04	BEFREE
C0000744	D000012	Abetalipoproteinemia	C16;C18	3956	LGALS1	0.01	BEFREE
C0000744	D000012	Abetalipoproteinemia	C16;C18	4297	KMT2A	0.01	BEFREE
C0000744	D000012	Abetalipoproteinemia	C16;C18	4490	MT1B	0.04	BEFREE
C0000744	D000012	Abetalipoproteinemia	C16;C18	4547	MTTP	0.8	BEFREE;CLINVAR;CTD_human;HPO;LHGDN;ORPHANET;UNIPROT
C0000744	D000012	Abetalipoproteinemia	C16;C18	4869	NPM1	0.01	BEFREE
C0000744	D000012	Abetalipoproteinemia	C16;C18	5034	P4HB	0.01	BEFREE
C0000744	D000012	Abetalipoproteinemia	C16;C18	5156	PDGFRA	0.01	BEFREE
C0000744	D000012	Abetalipoproteinemia	C16;C18	5175	PECAM1	0.01	BEFREE
C0000744	D000012	Abetalipoproteinemia	C16;C18	5286	PIK3C2A	0.01	BEFREE
C0000744	D000012	Abetalipoproteinemia	C16;C18	5617	PRL	0.01	BEFREE
C0000744	D000012	Abetalipoproteinemia	C16;C18	5770	PTPN1	0.01	BEFREE
C0000744	D000012	Abetalipoproteinemia	C16;C18	5781	PTPN11	0.02	BEFREE
C0000744	D000012	Abetalipoproteinemia	C16;C18	5782	PTPN12	0.01	BEFREE
C0000744	D000012	Abetalipoproteinemia	C16;C18	6347	CCL2	0.01	BEFREE
C0000744	D000012	Abetalipoproteinemia	C16;C18	8809	IL18R1	0.01	BEFREE
C0000744	D000012	Abetalipoproteinemia	C16;C18	10148	EBI3	0.01	BEFREE
C0000744	D000012	Abetalipoproteinemia	C16;C18	10519	CIB1	0.01	BEFREE
C0000744	D000012	Abetalipoproteinemia	C16;C18	10625	IVNS1ABP	0.01	BEFREE
C0000744	D000012	Abetalipoproteinemia	C16;C18	10879	SMR3B	0.01	BEFREE
C0000744	D000012	Abetalipoproteinemia	C16;C18	11156	PTP4A3	0.01	BEFREE
C0000744	D000012	Abetalipoproteinemia	C16;C18	23230	VPS13A	0.03	BEFREE
C0000744	D000012	Abetalipoproteinemia	C16;C18	51128	SAR1B	0.01	BEFREE
C0000744	D000012	Abetalipoproteinemia	C16;C18	64109	CRLF2	0.01	BEFREE
C0000744	D000012	Abetalipoproteinemia	C16;C18	80025	PANK2	0.01	BEFREE
C0000744	D000012	Abetalipoproteinemia	C16;C18	255738	PCSK9	0.01	BEFREE
C0000744	D000012	Abetalipoproteinemia	C16;C18	106480993	RN7SL263P	0.01	BEFREE
C1860224	C535557	ABLEPHARON-MACROSTOMIA SYNDROME	C07;C11;C16	183	AGT	0.01	BEFREE
C1860224	C535557	ABLEPHARON-MACROSTOMIA SYNDROME	C07;C11;C16	623	BDKRB1	0.01	BEFREE
C1860224	C535557	ABLEPHARON-MACROSTOMIA SYNDROME	C07;C11;C16	624	BDKRB2	0.01	BEFREE
C1860224	C535557	ABLEPHARON-MACROSTOMIA SYNDROME	C07;C11;C16	1636	ACE	0.02	BEFREE
C1860224	C535557	ABLEPHARON-MACROSTOMIA SYNDROME	C07;C11;C16	2034	EPAS1	0.01	BEFREE
C1860224	C535557	ABLEPHARON-MACROSTOMIA SYNDROME	C07;C11;C16	2551	GABPA	0.01	BEFREE
C1860224	C535557	ABLEPHARON-MACROSTOMIA SYNDROME	C07;C11;C16	2784	GNB3	0.01	BEFREE
C1860224	C535557	ABLEPHARON-MACROSTOMIA SYNDROME	C07;C11;C16	3091	HIF1A	0.02	BEFREE
C1860224	C535557	ABLEPHARON-MACROSTOMIA SYNDROME	C07;C11;C16	3308	HSPA4	0.01	BEFREE
C1860224	C535557	ABLEPHARON-MACROSTOMIA SYNDROME	C07;C11;C16	3827	KNG1	0.01	BEFREE
C1860224	C535557	ABLEPHARON-MACROSTOMIA SYNDROME	C07;C11;C16	4155	MBP	0.01	BEFREE
C1860224	C535557	ABLEPHARON-MACROSTOMIA SYNDROME	C07;C11;C16	4780	NFE2L2	0.01	BEFREE
C1860224	C535557	ABLEPHARON-MACROSTOMIA SYNDROME	C07;C11;C16	7422	VEGFA	0.02	BEFREE
C1860224	C535557	ABLEPHARON-MACROSTOMIA SYNDROME	C07;C11;C16	29072	SETD2	0.01	BEFREE
C1860224	C535557	ABLEPHARON-MACROSTOMIA SYNDROME	C07;C11;C16	54498	SMOX	0.01	BEFREE
C1860224	C535557	ABLEPHARON-MACROSTOMIA SYNDROME	C07;C11;C16	54583	EGLN1	0.02	BEFREE
C1860224	C535557	ABLEPHARON-MACROSTOMIA SYNDROME	C07;C11;C16	55662	HIF1AN	0.01	BEFREE
C1860224	C535557	ABLEPHARON-MACROSTOMIA SYNDROME	C07;C11;C16	117581	TWIST2	0.71	BEFREE;CLINVAR;CTD_human;ORPHANET;UNIPROT
C0233514	D000066553	Abnormal behavior	F01	104	ADARB1	0.01	BEFREE
C0233514	D000066553	Abnormal behavior	F01	150	ADRA2A	0.01	BEFREE
C0233514	D000066553	Abnormal behavior	F01	154	ADRB2	0.01	BEFREE
C0233514	D000066553	Abnormal behavior	F01	207	AKT1	0.02	BEFREE
C0233514	D000066553	Abnormal behavior	F01	255	ALS5	0.01	BEFREE
C0233514	D000066553	Abnormal behavior	F01	288	ANK3	0.01	BEFREE
C0233514	D000066553	Abnormal behavior	F01	347	APOD	0.02	BEFREE
C0233514	D000066553	Abnormal behavior	F01	348	APOE	0.05	BEFREE
C0233514	D000066553	Abnormal behavior	F01	351	APP	0.2	BEFREE;HPO
C0233514	D000066553	Abnormal behavior	F01	367	AR	0.02	BEFREE
C0233514	D000066553	Abnormal behavior	F01	383	ARG1	0.1	HPO
C0233514	D000066553	Abnormal behavior	F01	395	ARHGAP6	0.01	BEFREE
C0233514	D000066553	Abnormal behavior	F01	409	ARRB2	0.01	BEFREE
C0233514	D000066553	Abnormal behavior	F01	410	ARSA	0.02	BEFREE
C0233514	D000066553	Abnormal behavior	F01	414	ARSD	0.04	BEFREE
C0233514	D000066553	Abnormal behavior	F01	438	ASMT	0.02	BEFREE
C0233514	D000066553	Abnormal behavior	F01	467	ATF3	0.01	BEFREE
C0233514	D000066553	Abnormal behavior	F01	472	ATM	0.01	BEFREE
C0233514	D000066553	Abnormal behavior	F01	501	ALDH7A1	0.01	BEFREE
C0233514	D000066553	Abnormal behavior	F01	538	ATP7A	0.1	HPO
C0233514	D000066553	Abnormal behavior	F01	596	BCL2	0.01	BEFREE
C0233514	D000066553	Abnormal behavior	F01	627	BDNF	0.1	BEFREE
C0233514	D000066553	Abnormal behavior	F01	672	BRCA1	0.01	BEFREE
C0233514	D000066553	Abnormal behavior	F01	706	TSPO	0.02	BEFREE
C0233514	D000066553	Abnormal behavior	F01	753	LDLRAD4	0.01	BEFREE
C0233514	D000066553	Abnormal behavior	F01	775	CACNA1C	0.05	BEFREE
C0233514	D000066553	Abnormal behavior	F01	793	CALB1	0.03	BEFREE
C0233514	D000066553	Abnormal behavior	F01	811	CALR	0.01	BEFREE
C0233514	D000066553	Abnormal behavior	F01	885	CCK	0.01	BEFREE
C0233514	D000066553	Abnormal behavior	F01	958	CD40	0.01	BEFREE
C0233514	D000066553	Abnormal behavior	F01	1129	CHRM2	0.01	BEFREE
C0233514	D000066553	Abnormal behavior	F01	1132	CHRM4	0.01	BEFREE
C0233514	D000066553	Abnormal behavior	F01	1135	CHRNA2	0.1	HPO
C0233514	D000066553	Abnormal behavior	F01	1137	CHRNA4	0.04	BEFREE
C0233514	D000066553	Abnormal behavior	F01	1138	CHRNA5	0.01	BEFREE
C0233514	D000066553	Abnormal behavior	F01	1139	CHRNA7	0.02	BEFREE
C0233514	D000066553	Abnormal behavior	F01	1185	CLCN6	0.01	BEFREE
C0233514	D000066553	Abnormal behavior	F01	1268	CNR1	0.03	BEFREE
C0233514	D000066553	Abnormal behavior	F01	1270	CNTF	0.01	BEFREE
C0233514	D000066553	Abnormal behavior	F01	1277	COL1A1	0.1	HPO
C0233514	D000066553	Abnormal behavior	F01	1312	COMT	0.1	BEFREE
C0233514	D000066553	Abnormal behavior	F01	1374	CPT1A	0.1	HPO
C0233514	D000066553	Abnormal behavior	F01	1392	CRH	0.02	BEFREE
C0233514	D000066553	Abnormal behavior	F01	1394	CRHR1	0.01	BEFREE
C0233514	D000066553	Abnormal behavior	F01	1437	CSF2	0.01	BEFREE
C0233514	D000066553	Abnormal behavior	F01	1493	CTLA4	0.01	BEFREE
C0233514	D000066553	Abnormal behavior	F01	1501	CTNND2	0.01	BEFREE
C0233514	D000066553	Abnormal behavior	F01	1524	CX3CR1	0.01	BEFREE
C0233514	D000066553	Abnormal behavior	F01	1555	CYP2B6	0.02	BEFREE
C0233514	D000066553	Abnormal behavior	F01	1557	CYP2C19	0.01	BEFREE
C0233514	D000066553	Abnormal behavior	F01	1565	CYP2D6	0.01	BEFREE
C0233514	D000066553	Abnormal behavior	F01	1621	DBH	0.05	BEFREE
C0233514	D000066553	Abnormal behavior	F01	1622	DBI	0.01	BEFREE
C0233514	D000066553	Abnormal behavior	F01	1636	ACE	0.02	BEFREE
C0233514	D000066553	Abnormal behavior	F01	1639	DCTN1	0.01	BEFREE
C0233514	D000066553	Abnormal behavior	F01	1644	DDC	0.02	BEFREE
C0233514	D000066553	Abnormal behavior	F01	1666	DECR1	0.01	BEFREE
C0233514	D000066553	Abnormal behavior	F01	1741	DLG3	0.1	HPO
C0233514	D000066553	Abnormal behavior	F01	1742	DLG4	0.02	BEFREE
C0233514	D000066553	Abnormal behavior	F01	1756	DMD	0.02	BEFREE
C0233514	D000066553	Abnormal behavior	F01	1808	DPYSL2	0.01	BEFREE
C0233514	D000066553	Abnormal behavior	F01	1813	DRD2	0.08	BEFREE
C0233514	D000066553	Abnormal behavior	F01	1814	DRD3	0.01	BEFREE
C0233514	D000066553	Abnormal behavior	F01	1815	DRD4	0.09	BEFREE
C0233514	D000066553	Abnormal behavior	F01	1822	ATN1	0.01	BEFREE
C0233514	D000066553	Abnormal behavior	F01	1859	DYRK1A	0.01	BEFREE
C0233514	D000066553	Abnormal behavior	F01	1958	EGR1	0.01	BEFREE
C0233514	D000066553	Abnormal behavior	F01	1960	EGR3	0.01	BEFREE
C0233514	D000066553	Abnormal behavior	F01	2048	EPHB2	0.01	BEFREE
C0233514	D000066553	Abnormal behavior	F01	2066	ERBB4	0.04	BEFREE
C0233514	D000066553	Abnormal behavior	F01	2099	ESR1	0.02	BEFREE
C0233514	D000066553	Abnormal behavior	F01	2146	EZH2	0.11	BEFREE;HPO
C0233514	D000066553	Abnormal behavior	F01	2166	FAAH	0.01	BEFREE
C0233514	D000066553	Abnormal behavior	F01	2263	FGFR2	0.01	BEFREE
C0233514	D000066553	Abnormal behavior	F01	2288	FKBP4	0.02	BEFREE
C0233514	D000066553	Abnormal behavior	F01	2289	FKBP5	0.06	BEFREE
C0233514	D000066553	Abnormal behavior	F01	2332	FMR1	0.1	BEFREE
C0233514	D000066553	Abnormal behavior	F01	2477	FRAXA	0.02	BEFREE
C0233514	D000066553	Abnormal behavior	F01	2530	FUT8	0.01	BEFREE
C0233514	D000066553	Abnormal behavior	F01	2547	XRCC6	0.01	BEFREE
C0233514	D000066553	Abnormal behavior	F01	2555	GABRA2	0.01	BEFREE
C0233514	D000066553	Abnormal behavior	F01	2556	GABRA3	0.01	BEFREE
C0233514	D000066553	Abnormal behavior	F01	2571	GAD1	0.01	BEFREE
C0233514	D000066553	Abnormal behavior	F01	2572	GAD2	0.01	BEFREE
C0233514	D000066553	Abnormal behavior	F01	2632	GBE1	0.1	HPO
C0233514	D000066553	Abnormal behavior	F01	2668	GDNF	0.04	BEFREE
C0233514	D000066553	Abnormal behavior	F01	2697	GJA1	0.01	BEFREE
C0233514	D000066553	Abnormal behavior	F01	2705	GJB1	0.01	BEFREE
C0233514	D000066553	Abnormal behavior	F01	2729	GCLC	0.01	BEFREE
C0233514	D000066553	Abnormal behavior	F01	2823	GPM6A	0.01	BEFREE
C0233514	D000066553	Abnormal behavior	F01	2876	GPX1	0.01	BEFREE
C0233514	D000066553	Abnormal behavior	F01	2890	GRIA1	0.01	BEFREE
C0233514	D000066553	Abnormal behavior	F01	2892	GRIA3	0.01	BEFREE
C0233514	D000066553	Abnormal behavior	F01	2898	GRIK2	0.01	BEFREE
C0233514	D000066553	Abnormal behavior	F01	2902	GRIN1	0.02	BEFREE
C0233514	D000066553	Abnormal behavior	F01	2903	GRIN2A	0.01	BEFREE
C0233514	D000066553	Abnormal behavior	F01	2904	GRIN2B	0.14	BEFREE;HPO
C0233514	D000066553	Abnormal behavior	F01	2908	NR3C1	0.05	BEFREE
C0233514	D000066553	Abnormal behavior	F01	2912	GRM2	0.01	BEFREE
C0233514	D000066553	Abnormal behavior	F01	2913	GRM3	0.01	BEFREE
C0233514	D000066553	Abnormal behavior	F01	2915	GRM5	0.01	BEFREE
C0233514	D000066553	Abnormal behavior	F01	2932	GSK3B	0.01	BEFREE
C0233514	D000066553	Abnormal behavior	F01	2973	GTS	0.01	BEFREE
C0233514	D000066553	Abnormal behavior	F01	3028	HSD17B10	0.11	BEFREE;HPO
C0233514	D000066553	Abnormal behavior	F01	3060	HCRT	0.01	BEFREE
C0233514	D000066553	Abnormal behavior	F01	3064	HTT	0.15	BEFREE;HPO
C0233514	D000066553	Abnormal behavior	F01	3084	NRG1	0.03	BEFREE
C0233514	D000066553	Abnormal behavior	F01	3091	HIF1A	0.02	BEFREE
C0233514	D000066553	Abnormal behavior	F01	3181	HNRNPA2B1	0.1	HPO
C0233514	D000066553	Abnormal behavior	F01	3251	HPRT1	0.11	BEFREE;HPO
C0233514	D000066553	Abnormal behavior	F01	3313	HSPA9	0.01	BEFREE
C0233514	D000066553	Abnormal behavior	F01	3339	HSPG2	0.01	BEFREE
C0233514	D000066553	Abnormal behavior	F01	3350	HTR1A	0.01	BEFREE
C0233514	D000066553	Abnormal behavior	F01	3351	HTR1B	0.03	BEFREE
C0233514	D000066553	Abnormal behavior	F01	3356	HTR2A	0.06	BEFREE
C0233514	D000066553	Abnormal behavior	F01	3358	HTR2C	0.05	BEFREE
C0233514	D000066553	Abnormal behavior	F01	3359	HTR3A	0.04	BEFREE
C0233514	D000066553	Abnormal behavior	F01	3361	HTR5A	0.01	BEFREE
C0233514	D000066553	Abnormal behavior	F01	3439	IFNA1	0.01	BEFREE
C0233514	D000066553	Abnormal behavior	F01	3447	IFNA13	0.01	BEFREE
C0233514	D000066553	Abnormal behavior	F01	3552	IL1A	0.01	BEFREE
C0233514	D000066553	Abnormal behavior	F01	3553	IL1B	0.02	BEFREE
C0233514	D000066553	Abnormal behavior	F01	3569	IL6	0.01	BEFREE
C0233514	D000066553	Abnormal behavior	F01	3612	IMPA1	0.01	BEFREE
C0233514	D000066553	Abnormal behavior	F01	3620	IDO1	0.01	BEFREE
C0233514	D000066553	Abnormal behavior	F01	3630	INS	0.01	BEFREE
C0233514	D000066553	Abnormal behavior	F01	3699	ITIH3	0.01	BEFREE
C0233514	D000066553	Abnormal behavior	F01	3897	L1CAM	0.01	BEFREE
C0233514	D000066553	Abnormal behavior	F01	3918	LAMC2	0.01	BEFREE
C0233514	D000066553	Abnormal behavior	F01	3925	STMN1	0.01	BEFREE
C0233514	D000066553	Abnormal behavior	F01	3952	LEP	0.02	BEFREE
C0233514	D000066553	Abnormal behavior	F01	4128	MAOA	0.2	BEFREE;HPO
C0233514	D000066553	Abnormal behavior	F01	4129	MAOB	0.02	BEFREE
C0233514	D000066553	Abnormal behavior	F01	4135	MAP6	0.02	BEFREE
C0233514	D000066553	Abnormal behavior	F01	4137	MAPT	0.04	BEFREE
C0233514	D000066553	Abnormal behavior	F01	4139	MARK1	0.01	BEFREE
C0233514	D000066553	Abnormal behavior	F01	4154	MBNL1	0.01	BEFREE
C0233514	D000066553	Abnormal behavior	F01	4204	MECP2	0.04	BEFREE
C0233514	D000066553	Abnormal behavior	F01	4280	MICE	0.01	BEFREE
C0233514	D000066553	Abnormal behavior	F01	4294	MAP3K10	0.01	BEFREE
C0233514	D000066553	Abnormal behavior	F01	4314	MMP3	0.01	BEFREE
C0233514	D000066553	Abnormal behavior	F01	4357	MPST	0.01	BEFREE
C0233514	D000066553	Abnormal behavior	F01	4524	MTHFR	0.16	BEFREE;HPO
C0233514	D000066553	Abnormal behavior	F01	4684	NCAM1	0.02	BEFREE
C0233514	D000066553	Abnormal behavior	F01	4692	NDN	0.01	BEFREE
C0233514	D000066553	Abnormal behavior	F01	4724	NDUFS4	0.01	BEFREE
C0233514	D000066553	Abnormal behavior	F01	4790	NFKB1	0.01	BEFREE
C0233514	D000066553	Abnormal behavior	F01	4842	NOS1	0.01	BEFREE
C0233514	D000066553	Abnormal behavior	F01	4860	PNP	0.1	HPO
C0233514	D000066553	Abnormal behavior	F01	4897	NRCAM	0.01	BEFREE
C0233514	D000066553	Abnormal behavior	F01	4908	NTF3	0.01	BEFREE
C0233514	D000066553	Abnormal behavior	F01	4915	NTRK2	0.03	BEFREE
C0233514	D000066553	Abnormal behavior	F01	4986	OPRK1	0.02	BEFREE
C0233514	D000066553	Abnormal behavior	F01	4988	OPRM1	0.01	BEFREE
C0233514	D000066553	Abnormal behavior	F01	5020	OXT	0.03	BEFREE
C0233514	D000066553	Abnormal behavior	F01	5021	OXTR	0.02	BEFREE
C0233514	D000066553	Abnormal behavior	F01	5053	PAH	0.01	BEFREE
C0233514	D000066553	Abnormal behavior	F01	5116	PCNT	0.01	BEFREE
C0233514	D000066553	Abnormal behavior	F01	5142	PDE4B	0.01	BEFREE
C0233514	D000066553	Abnormal behavior	F01	5173	PDYN	0.03	BEFREE
C0233514	D000066553	Abnormal behavior	F01	5189	PEX1	0.1	HPO
C0233514	D000066553	Abnormal behavior	F01	5190	PEX6	0.1	HPO
C0233514	D000066553	Abnormal behavior	F01	5192	PEX10	0.1	HPO
C0233514	D000066553	Abnormal behavior	F01	5193	PEX12	0.1	HPO
C0233514	D000066553	Abnormal behavior	F01	5194	PEX13	0.1	HPO
C0233514	D000066553	Abnormal behavior	F01	5195	PEX14	0.1	HPO
C0233514	D000066553	Abnormal behavior	F01	5297	PI4KA	0.01	BEFREE
C0233514	D000066553	Abnormal behavior	F01	5305	PIP4K2A	0.01	BEFREE
C0233514	D000066553	Abnormal behavior	F01	5362	PLXNA2	0.01	BEFREE
C0233514	D000066553	Abnormal behavior	F01	5428	POLG	0.01	BEFREE
C0233514	D000066553	Abnormal behavior	F01	5521	PPP2R2B	0.01	BEFREE
C0233514	D000066553	Abnormal behavior	F01	5534	PPP3R1	0.01	BEFREE
C0233514	D000066553	Abnormal behavior	F01	5552	SRGN	0.01	BEFREE
C0233514	D000066553	Abnormal behavior	F01	5578	PRKCA	0.01	BEFREE
C0233514	D000066553	Abnormal behavior	F01	5594	MAPK1	0.01	BEFREE
C0233514	D000066553	Abnormal behavior	F01	5649	RELN	0.05	BEFREE
C0233514	D000066553	Abnormal behavior	F01	5662	PSD	0.01	BEFREE
C0233514	D000066553	Abnormal behavior	F01	5663	PSEN1	0.01	BEFREE
C0233514	D000066553	Abnormal behavior	F01	5664	PSEN2	0.01	BEFREE
C0233514	D000066553	Abnormal behavior	F01	5688	PSMA7	0.01	BEFREE
C0233514	D000066553	Abnormal behavior	F01	5715	PSMD9	0.01	BEFREE
C0233514	D000066553	Abnormal behavior	F01	5719	PSMD13	0.01	BEFREE
C0233514	D000066553	Abnormal behavior	F01	5728	PTEN	0.01	BEFREE
C0233514	D000066553	Abnormal behavior	F01	5816	PVALB	0.01	BEFREE
C0233514	D000066553	Abnormal behavior	F01	5824	PEX19	0.1	HPO
C0233514	D000066553	Abnormal behavior	F01	5828	PEX2	0.1	HPO
C0233514	D000066553	Abnormal behavior	F01	5830	PEX5	0.1	HPO
C0233514	D000066553	Abnormal behavior	F01	6271	S100A1	0.01	BEFREE
C0233514	D000066553	Abnormal behavior	F01	6285	S100B	0.03	BEFREE
C0233514	D000066553	Abnormal behavior	F01	6323	SCN1A	0.01	BEFREE
C0233514	D000066553	Abnormal behavior	F01	6326	SCN2A	0.01	BEFREE
C0233514	D000066553	Abnormal behavior	F01	6334	SCN8A	0.01	BEFREE
C0233514	D000066553	Abnormal behavior	F01	6347	CCL2	0.01	BEFREE
C0233514	D000066553	Abnormal behavior	F01	6448	SGSH	0.01	BEFREE
C0233514	D000066553	Abnormal behavior	F01	6492	SIM1	0.01	BEFREE
C0233514	D000066553	Abnormal behavior	F01	6505	SLC1A1	0.01	BEFREE
C0233514	D000066553	Abnormal behavior	F01	6515	SLC2A3	0.1	HPO
C0233514	D000066553	Abnormal behavior	F01	6531	SLC6A3	0.1	BEFREE
C0233514	D000066553	Abnormal behavior	F01	6532	SLC6A4	0.1	BEFREE
C0233514	D000066553	Abnormal behavior	F01	6581	SLC22A3	0.01	BEFREE
C0233514	D000066553	Abnormal behavior	F01	6597	SMARCA4	0.01	BEFREE
C0233514	D000066553	Abnormal behavior	F01	6609	SMPD1	0.01	BEFREE
C0233514	D000066553	Abnormal behavior	F01	6616	SNAP25	0.01	BEFREE
C0233514	D000066553	Abnormal behavior	F01	6647	SOD1	0.02	BEFREE
C0233514	D000066553	Abnormal behavior	F01	6660	SOX5	0.01	BEFREE
C0233514	D000066553	Abnormal behavior	F01	6671	SP4	0.02	BEFREE
C0233514	D000066553	Abnormal behavior	F01	6804	STX1A	0.02	BEFREE
C0233514	D000066553	Abnormal behavior	F01	6853	SYN1	0.01	BEFREE
C0233514	D000066553	Abnormal behavior	F01	6860	SYT4	0.01	BEFREE
C0233514	D000066553	Abnormal behavior	F01	6863	TAC1	0.01	BEFREE
C0233514	D000066553	Abnormal behavior	F01	6899	TBX1	0.03	BEFREE
C0233514	D000066553	Abnormal behavior	F01	6908	TBP	0.1	HPO
C0233514	D000066553	Abnormal behavior	F01	6909	TBX2	0.01	BEFREE
C0233514	D000066553	Abnormal behavior	F01	6999	TDO2	0.01	BEFREE
C0233514	D000066553	Abnormal behavior	F01	7054	TH	0.02	BEFREE
C0233514	D000066553	Abnormal behavior	F01	7098	TLR3	0.01	BEFREE
C0233514	D000066553	Abnormal behavior	F01	7101	NR2E1	0.02	BEFREE
C0233514	D000066553	Abnormal behavior	F01	7132	TNFRSF1A	0.01	BEFREE
C0233514	D000066553	Abnormal behavior	F01	7157	TP53	0.01	BEFREE
C0233514	D000066553	Abnormal behavior	F01	7166	TPH1	0.05	BEFREE
C0233514	D000066553	Abnormal behavior	F01	7167	TPI1	0.01	BEFREE
C0233514	D000066553	Abnormal behavior	F01	7248	TSC1	0.1	HPO
C0233514	D000066553	Abnormal behavior	F01	7249	TSC2	0.12	BEFREE;HPO
C0233514	D000066553	Abnormal behavior	F01	7257	TSNAX	0.02	BEFREE
C0233514	D000066553	Abnormal behavior	F01	7305	TYROBP	0.01	BEFREE
C0233514	D000066553	Abnormal behavior	F01	7349	UCN	0.01	BEFREE
C0233514	D000066553	Abnormal behavior	F01	7392	USF2	0.01	BEFREE
C0233514	D000066553	Abnormal behavior	F01	7403	KDM6A	0.1	HPO
C0233514	D000066553	Abnormal behavior	F01	7425	VGF	0.01	BEFREE
C0233514	D000066553	Abnormal behavior	F01	7442	TRPV1	0.01	BEFREE
C0233514	D000066553	Abnormal behavior	F01	7466	WFS1	0.14	BEFREE;HPO
C0233514	D000066553	Abnormal behavior	F01	7545	ZIC1	0.01	BEFREE
C0233514	D000066553	Abnormal behavior	F01	7546	ZIC2	0.02	BEFREE
C0233514	D000066553	Abnormal behavior	F01	7915	ALDH5A1	0.11	BEFREE;HPO
C0233514	D000066553	Abnormal behavior	F01	8128	ST8SIA2	0.01	BEFREE
C0233514	D000066553	Abnormal behavior	F01	8205	TAM	0.01	BEFREE
C0233514	D000066553	Abnormal behavior	F01	8315	BRAP	0.01	BEFREE
C0233514	D000066553	Abnormal behavior	F01	8504	PEX3	0.1	HPO
C0233514	D000066553	Abnormal behavior	F01	8518	ELP1	0.1	HPO
C0233514	D000066553	Abnormal behavior	F01	8568	RRP1	0.01	BEFREE
C0233514	D000066553	Abnormal behavior	F01	8799	PEX11B	0.1	HPO
C0233514	D000066553	Abnormal behavior	F01	8803	SUCLA2	0.1	HPO
C0233514	D000066553	Abnormal behavior	F01	8831	SYNGAP1	0.1	CLINVAR
C0233514	D000066553	Abnormal behavior	F01	8870	IER3	0.01	BEFREE
C0233514	D000066553	Abnormal behavior	F01	8874	ARHGEF7	0.01	BEFREE
C0233514	D000066553	Abnormal behavior	F01	8878	SQSTM1	0.01	BEFREE
C0233514	D000066553	Abnormal behavior	F01	8910	SGCE	0.01	BEFREE
C0233514	D000066553	Abnormal behavior	F01	9001	HAP1	0.01	BEFREE
C0233514	D000066553	Abnormal behavior	F01	9048	ARTN	0.01	BEFREE
C0233514	D000066553	Abnormal behavior	F01	9177	HTR3B	0.01	BEFREE
C0233514	D000066553	Abnormal behavior	F01	9201	DCLK1	0.01	BEFREE
C0233514	D000066553	Abnormal behavior	F01	9223	MAGI1	0.01	BEFREE
C0233514	D000066553	Abnormal behavior	F01	9293	GPR52	0.01	BEFREE
C0233514	D000066553	Abnormal behavior	F01	9378	NRXN1	0.01	BEFREE
C0233514	D000066553	Abnormal behavior	F01	9409	PEX16	0.1	HPO
C0233514	D000066553	Abnormal behavior	F01	9444	QKI	0.01	BEFREE
C0233514	D000066553	Abnormal behavior	F01	9569	GTF2IRD1	0.01	BEFREE
C0233514	D000066553	Abnormal behavior	F01	9575	CLOCK	0.05	BEFREE
C0233514	D000066553	Abnormal behavior	F01	9638	FEZ1	0.01	BEFREE
C0233514	D000066553	Abnormal behavior	F01	9722	NOS1AP	0.01	BEFREE
C0233514	D000066553	Abnormal behavior	F01	9734	HDAC9	0.01	BEFREE
C0233514	D000066553	Abnormal behavior	F01	9759	HDAC4	0.01	BEFREE
C0233514	D000066553	Abnormal behavior	F01	9771	RAPGEF5	0.01	BEFREE
C0233514	D000066553	Abnormal behavior	F01	9869	SETDB1	0.01	BEFREE
C0233514	D000066553	Abnormal behavior	F01	9890	PLPPR4	0.01	BEFREE
C0233514	D000066553	Abnormal behavior	F01	9939	RBM8A	0.01	BEFREE
C0233514	D000066553	Abnormal behavior	F01	9968	MED12	0.01	BEFREE
C0233514	D000066553	Abnormal behavior	F01	10014	HDAC5	0.01	BEFREE
C0233514	D000066553	Abnormal behavior	F01	10084	PQBP1	0.02	BEFREE
C0233514	D000066553	Abnormal behavior	F01	10197	PSME3	0.01	BEFREE
C0233514	D000066553	Abnormal behavior	F01	10215	OLIG2	0.01	BEFREE
C0233514	D000066553	Abnormal behavior	F01	10382	TUBB4A	0.01	BEFREE
C0233514	D000066553	Abnormal behavior	F01	10458	BAIAP2	0.01	BEFREE
C0233514	D000066553	Abnormal behavior	F01	10522	DEAF1	0.02	BEFREE
C0233514	D000066553	Abnormal behavior	F01	10664	CTCF	0.01	BEFREE
C0233514	D000066553	Abnormal behavior	F01	10735	STAG2	0.01	BEFREE
C0233514	D000066553	Abnormal behavior	F01	10743	RAI1	0.01	BEFREE
C0233514	D000066553	Abnormal behavior	F01	11202	KLK8	0.01	BEFREE
C0233514	D000066553	Abnormal behavior	F01	11277	TREX1	0.1	HPO
C0233514	D000066553	Abnormal behavior	F01	11315	PARK7	0.01	BEFREE
C0233514	D000066553	Abnormal behavior	F01	22850	ADNP2	0.01	BEFREE
C0233514	D000066553	Abnormal behavior	F01	22941	SHANK2	0.01	BEFREE
C0233514	D000066553	Abnormal behavior	F01	22949	PTGR1	0.01	BEFREE
C0233514	D000066553	Abnormal behavior	F01	23054	NCOA6	0.01	BEFREE
C0233514	D000066553	Abnormal behavior	F01	23203	PMPCA	0.1	HPO
C0233514	D000066553	Abnormal behavior	F01	23230	VPS13A	0.01	BEFREE
C0233514	D000066553	Abnormal behavior	F01	23261	CAMTA1	0.01	BEFREE
C0233514	D000066553	Abnormal behavior	F01	23574	PRG1	0.01	BEFREE
C0233514	D000066553	Abnormal behavior	F01	23583	SMUG1	0.01	BEFREE
C0233514	D000066553	Abnormal behavior	F01	25801	GCA	0.01	BEFREE
C0233514	D000066553	Abnormal behavior	F01	25830	SULT4A1	0.01	BEFREE
C0233514	D000066553	Abnormal behavior	F01	25836	NIPBL	0.1	HPO
C0233514	D000066553	Abnormal behavior	F01	26047	CNTNAP2	0.01	BEFREE
C0233514	D000066553	Abnormal behavior	F01	26137	ZBTB20	0.01	BEFREE
C0233514	D000066553	Abnormal behavior	F01	27185	DISC1	0.1	BEFREE
C0233514	D000066553	Abnormal behavior	F01	27249	MMADHC	0.1	HPO
C0233514	D000066553	Abnormal behavior	F01	27352	SGSM3	0.01	BEFREE
C0233514	D000066553	Abnormal behavior	F01	29072	SETD2	0.01	BEFREE
C0233514	D000066553	Abnormal behavior	F01	30816	ERVW-1	0.01	BEFREE
C0233514	D000066553	Abnormal behavior	F01	51008	ASCC1	0.01	BEFREE
C0233514	D000066553	Abnormal behavior	F01	51132	RLIM	0.1	HPO
C0233514	D000066553	Abnormal behavior	F01	51816	ADA2	0.1	HPO
C0233514	D000066553	Abnormal behavior	F01	54209	TREM2	0.01	BEFREE
C0233514	D000066553	Abnormal behavior	F01	54210	TREM1	0.01	BEFREE
C0233514	D000066553	Abnormal behavior	F01	54329	GPR85	0.01	BEFREE
C0233514	D000066553	Abnormal behavior	F01	54413	NLGN3	0.01	BEFREE
C0233514	D000066553	Abnormal behavior	F01	54551	MAGEL2	0.01	BEFREE
C0233514	D000066553	Abnormal behavior	F01	54738	FEV	0.01	BEFREE
C0233514	D000066553	Abnormal behavior	F01	54806	AHI1	0.01	BEFREE
C0233514	D000066553	Abnormal behavior	F01	55117	SLC6A15	0.01	BEFREE
C0233514	D000066553	Abnormal behavior	F01	55154	MSTO1	0.01	BEFREE
C0233514	D000066553	Abnormal behavior	F01	55238	SLC38A7	0.01	BEFREE
C0233514	D000066553	Abnormal behavior	F01	55670	PEX26	0.1	HPO
C0233514	D000066553	Abnormal behavior	F01	55830	GLT8D1	0.01	BEFREE
C0233514	D000066553	Abnormal behavior	F01	55885	LMO3	0.02	BEFREE
C0233514	D000066553	Abnormal behavior	F01	56853	CELF4	0.01	BEFREE
C0233514	D000066553	Abnormal behavior	F01	56963	RGMA	0.01	BEFREE
C0233514	D000066553	Abnormal behavior	F01	57526	PCDH19	0.01	BEFREE
C0233514	D000066553	Abnormal behavior	F01	57532	NUFIP2	0.01	BEFREE
C0233514	D000066553	Abnormal behavior	F01	57556	SEMA6A	0.03	BEFREE
C0233514	D000066553	Abnormal behavior	F01	58512	DLGAP3	0.01	BEFREE
C0233514	D000066553	Abnormal behavior	F01	64067	NPAS3	0.01	BEFREE
C0233514	D000066553	Abnormal behavior	F01	64324	NSD1	0.11	BEFREE;HPO
C0233514	D000066553	Abnormal behavior	F01	64395	GMCL1	0.01	BEFREE
C0233514	D000066553	Abnormal behavior	F01	64396	GMCL2	0.01	BEFREE
C0233514	D000066553	Abnormal behavior	F01	64478	CSMD1	0.01	BEFREE
C0233514	D000066553	Abnormal behavior	F01	65018	PINK1	0.04	BEFREE
C0233514	D000066553	Abnormal behavior	F01	79694	MANEA	0.01	BEFREE
C0233514	D000066553	Abnormal behavior	F01	79944	L2HGDH	0.1	HPO
C0233514	D000066553	Abnormal behavior	F01	80025	PANK2	0.1	HPO
C0233514	D000066553	Abnormal behavior	F01	83259	PCDH11Y	0.01	BEFREE
C0233514	D000066553	Abnormal behavior	F01	83857	TMTC1	0.01	BEFREE
C0233514	D000066553	Abnormal behavior	F01	84062	DTNBP1	0.04	BEFREE
C0233514	D000066553	Abnormal behavior	F01	84466	MEGF10	0.01	BEFREE
C0233514	D000066553	Abnormal behavior	F01	84894	LINGO1	0.01	BEFREE
C0233514	D000066553	Abnormal behavior	F01	85358	SHANK3	0.01	BEFREE
C0233514	D000066553	Abnormal behavior	F01	85445	CNTNAP4	0.01	BEFREE
C0233514	D000066553	Abnormal behavior	F01	85458	DIXDC1	0.01	BEFREE
C0233514	D000066553	Abnormal behavior	F01	89832	CHRFAM7A	0.01	BEFREE
C0233514	D000066553	Abnormal behavior	F01	91752	ZNF804A	0.02	BEFREE
C0233514	D000066553	Abnormal behavior	F01	93589	CACNA2D4	0.01	BEFREE
C0233514	D000066553	Abnormal behavior	F01	93664	CADPS2	0.01	BEFREE
C0233514	D000066553	Abnormal behavior	F01	113235	SLC46A1	0.1	HPO
C0233514	D000066553	Abnormal behavior	F01	120892	LRRK2	0.03	BEFREE
C0233514	D000066553	Abnormal behavior	F01	121278	TPH2	0.09	BEFREE
C0233514	D000066553	Abnormal behavior	F01	123099	DEGS2	0.01	BEFREE
C0233514	D000066553	Abnormal behavior	F01	144125	OR2AG1	0.01	BEFREE
C0233514	D000066553	Abnormal behavior	F01	145581	LRFN5	0.01	BEFREE
C0233514	D000066553	Abnormal behavior	F01	158584	FAAH2	0.01	BEFREE
C0233514	D000066553	Abnormal behavior	F01	161835	FSIP1	0.01	BEFREE
C0233514	D000066553	Abnormal behavior	F01	166336	PRICKLE2	0.01	BEFREE
C0233514	D000066553	Abnormal behavior	F01	197131	UBR1	0.01	BEFREE
C0233514	D000066553	Abnormal behavior	F01	203228	C9orf72	0.01	BEFREE
C0233514	D000066553	Abnormal behavior	F01	221391	OPN5	0.01	BEFREE
C0233514	D000066553	Abnormal behavior	F01	255239	ANKK1	0.02	BEFREE
C0233514	D000066553	Abnormal behavior	F01	267012	DAOA	0.07	BEFREE
C0233514	D000066553	Abnormal behavior	F01	282706	DAOA-AS1	0.02	BEFREE
C0233514	D000066553	Abnormal behavior	F01	348980	HCN1	0.1	HPO
C0233514	D000066553	Abnormal behavior	F01	388662	SLC6A17	0.01	BEFREE
C0233514	D000066553	Abnormal behavior	F01	389856	USP27X	0.1	HPO
C0233514	D000066553	Abnormal behavior	F01	406902	MIR10A	0.01	BEFREE
C0233514	D000066553	Abnormal behavior	F01	406928	MIR137	0.02	BEFREE
C0233514	D000066553	Abnormal behavior	F01	431708	MDD1	0.01	BEFREE
C0233514	D000066553	Abnormal behavior	F01	442902	MIR330	0.01	BEFREE
C0233514	D000066553	Abnormal behavior	F01	619488	SCZD12	0.01	BEFREE
C0233514	D000066553	Abnormal behavior	F01	692236	SNORD116@	0.01	BEFREE
C0233514	D000066553	Abnormal behavior	F01	100038247	PTLS	0.01	BEFREE
C0233514	D000066553	Abnormal behavior	F01	101929222	DISC1FP1	0.01	BEFREE
C0233514	D000066553	Abnormal behavior	F01	104909134	LINC02210-CRHR1	0.01	BEFREE
C0233514	D000066553	Abnormal behavior	F01	105274375	TEMPS	0.01	BEFREE
C0233514	D000066553	Abnormal behavior	F01	106478973	FMR1-IT1	0.02	BEFREE
C0520966	D001259	Abnormal coordination	C10;C23	22	ABCB7	0.3	CTD_human
C0520966	D001259	Abnormal coordination	C10;C23	215	ABCD1	0.1	HPO
C0520966	D001259	Abnormal coordination	C10;C23	287	ANK2	0.01	BEFREE
C0520966	D001259	Abnormal coordination	C10;C23	372	ARCN1	0.3	CTD_human
C0520966	D001259	Abnormal coordination	C10;C23	538	ATP7A	0.3	CTD_human
C0520966	D001259	Abnormal coordination	C10;C23	773	CACNA1A	0.3	CTD_human
C0520966	D001259	Abnormal coordination	C10;C23	785	CACNB4	0.3	CTD_human
C0520966	D001259	Abnormal coordination	C10;C23	1356	CP	0.3	CTD_human
C0520966	D001259	Abnormal coordination	C10;C23	1471	CST3	0.01	BEFREE
C0520966	D001259	Abnormal coordination	C10;C23	1938	EEF2	0.1	HPO
C0520966	D001259	Abnormal coordination	C10;C23	1960	EGR3	0.3	CTD_human
C0520966	D001259	Abnormal coordination	C10;C23	2006	ELN	0.1	HPO
C0520966	D001259	Abnormal coordination	C10;C23	2554	GABRA1	0.3	CTD_human
C0520966	D001259	Abnormal coordination	C10;C23	2557	GABRA4	0.3	CTD_human
C0520966	D001259	Abnormal coordination	C10;C23	2747	GLUD2	0.01	BEFREE
C0520966	D001259	Abnormal coordination	C10;C23	2895	GRID2	0.1	HPO
C0520966	D001259	Abnormal coordination	C10;C23	4524	MTHFR	0.1	HPO
C0520966	D001259	Abnormal coordination	C10;C23	4864	NPC1	0.3	CTD_human
C0520966	D001259	Abnormal coordination	C10;C23	5607	MAP2K5	0.01	BEFREE
C0520966	D001259	Abnormal coordination	C10;C23	5621	PRNP	0.1	HPO
C0520966	D001259	Abnormal coordination	C10;C23	6315	ATXN8OS	0.1	HPO
C0520966	D001259	Abnormal coordination	C10;C23	6334	SCN8A	0.3	CTD_human
C0520966	D001259	Abnormal coordination	C10;C23	6513	SLC2A1	0.3	CTD_human
C0520966	D001259	Abnormal coordination	C10;C23	6712	SPTBN2	0.1	HPO
C0520966	D001259	Abnormal coordination	C10;C23	6925	TCF4	0.1	HPO
C0520966	D001259	Abnormal coordination	C10;C23	8518	ELP1	0.1	HPO
C0520966	D001259	Abnormal coordination	C10;C23	9254	CACNA2D2	0.3	CTD_human
C0520966	D001259	Abnormal coordination	C10;C23	10528	NOP56	0.1	HPO
C0520966	D001259	Abnormal coordination	C10;C23	23203	PMPCA	0.1	HPO
C0520966	D001259	Abnormal coordination	C10;C23	25814	ATXN10	0.1	HPO
C0520966	D001259	Abnormal coordination	C10;C23	51085	MLXIPL	0.1	HPO
C0520966	D001259	Abnormal coordination	C10;C23	54902	TTC19	0.1	HPO
C0520966	D001259	Abnormal coordination	C10;C23	55788	LMBRD1	0.1	HPO
C0520966	D001259	Abnormal coordination	C10;C23	84181	CHD6	0.01	BEFREE
C0520966	D001259	Abnormal coordination	C10;C23	123263	MTFMT	0.1	HPO
C0520966	D001259	Abnormal coordination	C10;C23	131669	UROC1	0.3	CTD_human
C0520966	D001259	Abnormal coordination	C10;C23	343641	TGM6	0.1	HPO
C0520966	D001259	Abnormal coordination	C10;C23	348980	HCN1	0.3	CTD_human
C0520966	D001259	Abnormal coordination	C10;C23	724066	ATXN8	0.1	HPO
C0743002	D012021	Abnormal Deep Tendon Reflex	C10;C23	18	ABAT	0.3	CTD_human
C0743002	D012021	Abnormal Deep Tendon Reflex	C10;C23	1141	CHRNB2	0.3	CTD_human
C0743002	D012021	Abnormal Deep Tendon Reflex	C10;C23	5376	PMP22	0.3	CTD_human
C0743002	D012021	Abnormal Deep Tendon Reflex	C10;C23	6314	ATXN7	0.3	CTD_human
C0743002	D012021	Abnormal Deep Tendon Reflex	C10;C23	7274	TTPA	0.3	CTD_human
C0000771	D000014	Abnormalities, Drug-Induced	C16	387	RHOA	0.3	CTD_human
C0000771	D000014	Abnormalities, Drug-Induced	C16	847	CAT	0.3	CTD_human
C0000771	D000014	Abnormalities, Drug-Induced	C16	2052	EPHX1	0.3	CTD_human
C0000771	D000014	Abnormalities, Drug-Induced	C16	7481	WNT11	0.3	CTD_human
C0000771	D000014	Abnormalities, Drug-Induced	C16	51185	CRBN	0.3	CTD_human
C0000809	D000026	Abortion, Habitual	C13	2147	F2	0.01	LHGDN
C0000809	D000026	Abortion, Habitual	C13	2153	F5	0.02	LHGDN
C0000809	D000026	Abortion, Habitual	C13	3135	HLA-G	0.01	LHGDN
C0000809	D000026	Abortion, Habitual	C13	4524	MTHFR	0.01	LHGDN
C0000809	D000026	Abortion, Habitual	C13	7422	VEGFA	0.01	LHGDN
C0000809	D000026	Abortion, Habitual	C13	50511	SYCP3	0.31	CTD_human;LHGDN
C0000822	D000022	Abortion, Tubal	C13	185	AGTR1	0.3	CTD_human
C0000822	D000022	Abortion, Tubal	C13	196	AHR	0.3	CTD_human
C0000822	D000022	Abortion, Tubal	C13	251	ALPG	0.3	CTD_human
C0000822	D000022	Abortion, Tubal	C13	348	APOE	0.3	CTD_human
C0000822	D000022	Abortion, Tubal	C13	405	ARNT	0.3	CTD_human
C0000822	D000022	Abortion, Tubal	C13	634	CEACAM1	0.3	CTD_human
C0000822	D000022	Abortion, Tubal	C13	924	CD7	0.3	CTD_human
C0000822	D000022	Abortion, Tubal	C13	925	CD8A	0.3	CTD_human
C0000822	D000022	Abortion, Tubal	C13	968	CD68	0.3	CTD_human
C0000822	D000022	Abortion, Tubal	C13	969	CD69	0.3	CTD_human
C0000822	D000022	Abortion, Tubal	C13	1048	CEACAM5	0.3	CTD_human
C0000822	D000022	Abortion, Tubal	C13	1277	COL1A1	0.3	CTD_human
C0000822	D000022	Abortion, Tubal	C13	1278	COL1A2	0.3	CTD_human
C0000822	D000022	Abortion, Tubal	C13	1288	COL4A6	0.3	CTD_human
C0000822	D000022	Abortion, Tubal	C13	1289	COL5A1	0.3	CTD_human
C0000822	D000022	Abortion, Tubal	C13	1290	COL5A2	0.3	CTD_human
C0000822	D000022	Abortion, Tubal	C13	1291	COL6A1	0.3	CTD_human
C0000822	D000022	Abortion, Tubal	C13	1293	COL6A3	0.3	CTD_human
C0000822	D000022	Abortion, Tubal	C13	1298	COL9A2	0.3	CTD_human
C0000822	D000022	Abortion, Tubal	C13	1305	COL13A1	0.3	CTD_human
C0000822	D000022	Abortion, Tubal	C13	1440	CSF3	0.3	CTD_human
C0000822	D000022	Abortion, Tubal	C13	1543	CYP1A1	0.3	CTD_human
C0000822	D000022	Abortion, Tubal	C13	1591	CYP24A1	0.3	CTD_human
C0000822	D000022	Abortion, Tubal	C13	1719	DHFR	0.3	CTD_human
C0000822	D000022	Abortion, Tubal	C13	1842	ECM2	0.3	CTD_human
C0000822	D000022	Abortion, Tubal	C13	1893	ECM1	0.3	CTD_human
C0000822	D000022	Abortion, Tubal	C13	2012	EMP1	0.3	CTD_human
C0000822	D000022	Abortion, Tubal	C13	2252	FGF7	0.3	CTD_human
C0000822	D000022	Abortion, Tubal	C13	2335	FN1	0.3	CTD_human
C0000822	D000022	Abortion, Tubal	C13	2537	IFI6	0.3	CTD_human
C0000822	D000022	Abortion, Tubal	C13	2744	GLS	0.3	CTD_human
C0000822	D000022	Abortion, Tubal	C13	3026	HABP2	0.3	CTD_human
C0000822	D000022	Abortion, Tubal	C13	3292	HSD17B1	0.3	CTD_human
C0000822	D000022	Abortion, Tubal	C13	3430	IFI35	0.3	CTD_human
C0000822	D000022	Abortion, Tubal	C13	3446	IFNA10	0.3	CTD_human
C0000822	D000022	Abortion, Tubal	C13	3479	IGF1	0.3	CTD_human
C0000822	D000022	Abortion, Tubal	C13	3481	IGF2	0.3	CTD_human
C0000822	D000022	Abortion, Tubal	C13	3484	IGFBP1	0.3	CTD_human
C0000822	D000022	Abortion, Tubal	C13	3486	IGFBP3	0.3	CTD_human
C0000822	D000022	Abortion, Tubal	C13	3489	IGFBP6	0.3	CTD_human
C0000822	D000022	Abortion, Tubal	C13	3553	IL1B	0.3	CTD_human
C0000822	D000022	Abortion, Tubal	C13	3568	IL5RA	0.3	CTD_human
C0000822	D000022	Abortion, Tubal	C13	3569	IL6	0.3	CTD_human
C0000822	D000022	Abortion, Tubal	C13	3578	IL9	0.3	CTD_human
C0000822	D000022	Abortion, Tubal	C13	3589	IL11	0.3	CTD_human
C0000822	D000022	Abortion, Tubal	C13	3593	IL12B	0.3	CTD_human
C0000822	D000022	Abortion, Tubal	C13	3603	IL16	0.3	CTD_human
C0000822	D000022	Abortion, Tubal	C13	3623	INHA	0.3	CTD_human
C0000822	D000022	Abortion, Tubal	C13	3627	CXCL10	0.3	CTD_human
C0000822	D000022	Abortion, Tubal	C13	3691	ITGB4	0.3	CTD_human
C0000822	D000022	Abortion, Tubal	C13	3694	ITGB6	0.3	CTD_human
C0000822	D000022	Abortion, Tubal	C13	3717	JAK2	0.3	CTD_human
C0000822	D000022	Abortion, Tubal	C13	3732	CD82	0.3	CTD_human
C0000822	D000022	Abortion, Tubal	C13	3910	LAMA4	0.3	CTD_human
C0000822	D000022	Abortion, Tubal	C13	3958	LGALS3	0.3	CTD_human
C0000822	D000022	Abortion, Tubal	C13	3976	LIF	0.3	CTD_human
C0000822	D000022	Abortion, Tubal	C13	4133	MAP2	0.3	CTD_human
C0000822	D000022	Abortion, Tubal	C13	4247	MGAT2	0.3	CTD_human
C0000822	D000022	Abortion, Tubal	C13	4256	MGP	0.3	CTD_human
C0000822	D000022	Abortion, Tubal	C13	4316	MMP7	0.3	CTD_human
C0000822	D000022	Abortion, Tubal	C13	4320	MMP11	0.3	CTD_human
C0000822	D000022	Abortion, Tubal	C13	4321	MMP12	0.3	CTD_human
C0000822	D000022	Abortion, Tubal	C13	4324	MMP15	0.3	CTD_human
C0000822	D000022	Abortion, Tubal	C13	4327	MMP19	0.3	CTD_human
C0000822	D000022	Abortion, Tubal	C13	4585	MUC4	0.3	CTD_human
C0000822	D000022	Abortion, Tubal	C13	4680	CEACAM6	0.3	CTD_human
C0000822	D000022	Abortion, Tubal	C13	4684	NCAM1	0.3	CTD_human
C0000822	D000022	Abortion, Tubal	C13	5047	PAEP	0.3	CTD_human
C0000822	D000022	Abortion, Tubal	C13	5228	PGF	0.3	CTD_human
C0000822	D000022	Abortion, Tubal	C13	5618	PRLR	0.3	CTD_human
C0000822	D000022	Abortion, Tubal	C13	5655	KLK10	0.3	CTD_human
C0000822	D000022	Abortion, Tubal	C13	5740	PTGIS	0.3	CTD_human
C0000822	D000022	Abortion, Tubal	C13	5744	PTHLH	0.3	CTD_human
C0000822	D000022	Abortion, Tubal	C13	5950	RBP4	0.3	CTD_human
C0000822	D000022	Abortion, Tubal	C13	6317	SERPINB3	0.3	CTD_human
C0000822	D000022	Abortion, Tubal	C13	6318	SERPINB4	0.3	CTD_human
C0000822	D000022	Abortion, Tubal	C13	6750	SST	0.3	CTD_human
C0000822	D000022	Abortion, Tubal	C13	7037	TFRC	0.3	CTD_human
C0000822	D000022	Abortion, Tubal	C13	7040	TGFB1	0.3	CTD_human
C0000822	D000022	Abortion, Tubal	C13	7045	TGFBI	0.3	CTD_human
C0000822	D000022	Abortion, Tubal	C13	7046	TGFBR1	0.3	CTD_human
C0000822	D000022	Abortion, Tubal	C13	7077	TIMP2	0.3	CTD_human
C0000822	D000022	Abortion, Tubal	C13	7078	TIMP3	0.3	CTD_human
C0000822	D000022	Abortion, Tubal	C13	7143	TNR	0.3	CTD_human
C0000822	D000022	Abortion, Tubal	C13	7185	TRAF1	0.3	CTD_human
C0000822	D000022	Abortion, Tubal	C13	8741	TNFSF13	0.3	CTD_human
C0000822	D000022	Abortion, Tubal	C13	8743	TNFSF10	0.3	CTD_human
C0000822	D000022	Abortion, Tubal	C13	8763	CD164	0.3	CTD_human
C0000822	D000022	Abortion, Tubal	C13	8832	CD84	0.3	CTD_human
C0000822	D000022	Abortion, Tubal	C13	9332	CD163	0.3	CTD_human
C0000822	D000022	Abortion, Tubal	C13	10321	CRISP3	0.3	CTD_human
C0000822	D000022	Abortion, Tubal	C13	10468	FST	0.3	CTD_human
C0000822	D000022	Abortion, Tubal	C13	10561	IFI44	0.3	CTD_human
C0000822	D000022	Abortion, Tubal	C13	10615	SPAG5	0.3	CTD_human
C0000822	D000022	Abortion, Tubal	C13	10666	CD226	0.3	CTD_human
C0000822	D000022	Abortion, Tubal	C13	10824	DIAPH2-AS1	0.3	CTD_human
C0000822	D000022	Abortion, Tubal	C13	11009	IL24	0.3	CTD_human
C0000822	D000022	Abortion, Tubal	C13	22924	MAPRE3	0.3	CTD_human
C0000822	D000022	Abortion, Tubal	C13	23753	SDF2L1	0.3	CTD_human
C0000822	D000022	Abortion, Tubal	C13	23767	FLRT3	0.3	CTD_human
C0000822	D000022	Abortion, Tubal	C13	26998	FETUB	0.3	CTD_human
C0000822	D000022	Abortion, Tubal	C13	27159	CHIA	0.3	CTD_human
C0000822	D000022	Abortion, Tubal	C13	51554	ACKR4	0.3	CTD_human
C0000822	D000022	Abortion, Tubal	C13	53832	IL20RA	0.3	CTD_human
C0000822	D000022	Abortion, Tubal	C13	56145	PCDHA3	0.3	CTD_human
C0000822	D000022	Abortion, Tubal	C13	56547	MMP26	0.3	CTD_human
C0000822	D000022	Abortion, Tubal	C13	56891	LGALS14	0.3	CTD_human
C0000822	D000022	Abortion, Tubal	C13	59272	ACE2	0.3	CTD_human
C0000822	D000022	Abortion, Tubal	C13	80034	CSRNP3	0.3	CTD_human
C0000832	D000037	Abruptio Placentae	C13	183	AGT	0.01	LHGDN
C0000832	D000037	Abruptio Placentae	C13	635	BHMT	0.31	CTD_human;LHGDN
C0000832	D000037	Abruptio Placentae	C13	2153	F5	0.03	LHGDN
C0000832	D000037	Abruptio Placentae	C13	4504	MT3	0.01	LHGDN
C0000832	D000037	Abruptio Placentae	C13	4522	MTHFD1	0.3	CTD_human
C0000832	D000037	Abruptio Placentae	C13	4524	MTHFR	0.03	LHGDN
C0000832	D000037	Abruptio Placentae	C13	4846	NOS3	0.31	CTD_human;LHGDN
C0000832	D000037	Abruptio Placentae	C13	6573	SLC19A1	0.01	LHGDN
C1844862	C535559	Abruzzo Erickson syndrome	C05;C07;C09;C10;C16;C23	50945	TBX22	0.61	BEFREE;CLINVAR;CTD_human;ORPHANET
C0000833	D000038	Abscess	C01;C23	324	APC	0.01	BEFREE
C0000833	D000038	Abscess	C01;C23	566	AZU1	0.01	BEFREE
C0000833	D000038	Abscess	C01;C23	847	CAT	0.04	BEFREE
C0000833	D000038	Abscess	C01;C23	1401	CRP	0.01	BEFREE
C0000833	D000038	Abscess	C01;C23	1491	CTH	0.01	BEFREE
C0000833	D000038	Abscess	C01;C23	1666	DECR1	0.01	BEFREE
C0000833	D000038	Abscess	C01;C23	2335	FN1	0.01	BEFREE
C0000833	D000038	Abscess	C01;C23	2697	GJA1	0.01	BEFREE
C0000833	D000038	Abscess	C01;C23	3069	HDLBP	0.01	BEFREE
C0000833	D000038	Abscess	C01;C23	3091	HIF1A	0.01	BEFREE
C0000833	D000038	Abscess	C01;C23	3107	HLA-C	0.01	BEFREE
C0000833	D000038	Abscess	C01;C23	3329	HSPD1	0.01	BEFREE
C0000833	D000038	Abscess	C01;C23	3569	IL6	0.02	BEFREE
C0000833	D000038	Abscess	C01;C23	3576	CXCL8	0.01	BEFREE
C0000833	D000038	Abscess	C01;C23	3586	IL10	0.01	BEFREE
C0000833	D000038	Abscess	C01;C23	3605	IL17A	0.01	BEFREE
C0000833	D000038	Abscess	C01;C23	4015	LOX	0.01	BEFREE
C0000833	D000038	Abscess	C01;C23	4615	MYD88	0.01	BEFREE
C0000833	D000038	Abscess	C01;C23	6348	CCL3	0.01	BEFREE
C0000833	D000038	Abscess	C01;C23	6351	CCL4	0.01	BEFREE
C0000833	D000038	Abscess	C01;C23	6774	STAT3	0.01	BEFREE
C0000833	D000038	Abscess	C01;C23	7124	TNF	0.01	BEFREE
C0000833	D000038	Abscess	C01;C23	7884	SLBP	0.01	BEFREE
C0000833	D000038	Abscess	C01;C23	9051	PSTPIP1	0.01	BEFREE
C0000833	D000038	Abscess	C01;C23	9172	MYOM2	0.01	BEFREE
C0000833	D000038	Abscess	C01;C23	9560	CCL4L2	0.01	BEFREE
C0000833	D000038	Abscess	C01;C23	10254	STAM2	0.01	BEFREE
C0000833	D000038	Abscess	C01;C23	10479	SLC9A6	0.02	BEFREE
C0000833	D000038	Abscess	C01;C23	10763	NES	0.01	LHGDN
C0000833	D000038	Abscess	C01;C23	24145	PANX1	0.01	BEFREE
C0000833	D000038	Abscess	C01;C23	29072	SETD2	0.01	BEFREE
C0000833	D000038	Abscess	C01;C23	50616	IL22	0.01	BEFREE
C0000833	D000038	Abscess	C01;C23	50865	HEBP1	0.01	BEFREE
C0000833	D000038	Abscess	C01;C23	53342	IL17D	0.01	BEFREE
C0000833	D000038	Abscess	C01;C23	64127	NOD2	0.02	BEFREE;LHGDN
C0000833	D000038	Abscess	C01;C23	388372	CCL4L1	0.01	BEFREE
C0014553	D004832	Absence Epilepsy	C10	70	ACTC1	0.01	BEFREE
C0014553	D004832	Absence Epilepsy	C10	248	ALPI	0.01	BEFREE
C0014553	D004832	Absence Epilepsy	C10	773	CACNA1A	0.55	BEFREE;CTD_human;RGD
C0014553	D004832	Absence Epilepsy	C10	961	CD47	0.01	BEFREE
C0014553	D004832	Absence Epilepsy	C10	1181	CLCN2	0.01	BEFREE;LHGDN
C0014553	D004832	Absence Epilepsy	C10	1859	DYRK1A	0.01	BEFREE
C0014553	D004832	Absence Epilepsy	C10	1958	EGR1	0.01	BEFREE;LHGDN
C0014553	D004832	Absence Epilepsy	C10	2055	CLN8	0.01	LHGDN
C0014553	D004832	Absence Epilepsy	C10	2099	ESR1	0.01	BEFREE
C0014553	D004832	Absence Epilepsy	C10	2550	GABBR1	0.02	BEFREE;LHGDN
C0014553	D004832	Absence Epilepsy	C10	2554	GABRA1	0.01	BEFREE
C0014553	D004832	Absence Epilepsy	C10	2558	GABRA5	0.01	BEFREE
C0014553	D004832	Absence Epilepsy	C10	2559	GABRA6	0.01	BEFREE
C0014553	D004832	Absence Epilepsy	C10	2562	GABRB3	0.4	BEFREE;CTD_human;LHGDN
C0014553	D004832	Absence Epilepsy	C10	2563	GABRD	0.01	BEFREE
C0014553	D004832	Absence Epilepsy	C10	2566	GABRG2	0.39	BEFREE;CTD_human;LHGDN
C0014553	D004832	Absence Epilepsy	C10	2703	GJA8	0.01	BEFREE
C0014553	D004832	Absence Epilepsy	C10	2746	GLUD1	0.2	RGD
C0014553	D004832	Absence Epilepsy	C10	2893	GRIA4	0.01	BEFREE
C0014553	D004832	Absence Epilepsy	C10	3363	HTR7	0.2	RGD
C0014553	D004832	Absence Epilepsy	C10	3375	IAPP	0.01	BEFREE
C0014553	D004832	Absence Epilepsy	C10	3623	INHA	0.01	BEFREE
C0014553	D004832	Absence Epilepsy	C10	3766	KCNJ10	0.01	BEFREE
C0014553	D004832	Absence Epilepsy	C10	3786	KCNQ3	0.01	BEFREE
C0014553	D004832	Absence Epilepsy	C10	4208	MEF2C	0.01	BEFREE
C0014553	D004832	Absence Epilepsy	C10	4318	MMP9	0.2	RGD
C0014553	D004832	Absence Epilepsy	C10	4852	NPY	0.2	RGD
C0014553	D004832	Absence Epilepsy	C10	4886	NPY1R	0.2	RGD
C0014553	D004832	Absence Epilepsy	C10	4887	NPY2R	0.2	RGD
C0014553	D004832	Absence Epilepsy	C10	4889	NPY5R	0.2	RGD
C0014553	D004832	Absence Epilepsy	C10	5243	ABCB1	0.01	BEFREE
C0014553	D004832	Absence Epilepsy	C10	5277	PIGA	0.01	BEFREE
C0014553	D004832	Absence Epilepsy	C10	5955	RCN2	0.01	BEFREE;LHGDN
C0014553	D004832	Absence Epilepsy	C10	6223	RPS19	0.01	BEFREE
C0014553	D004832	Absence Epilepsy	C10	6323	SCN1A	0.01	BEFREE
C0014553	D004832	Absence Epilepsy	C10	6324	SCN1B	0.01	BEFREE
C0014553	D004832	Absence Epilepsy	C10	6334	SCN8A	0.01	BEFREE
C0014553	D004832	Absence Epilepsy	C10	6513	SLC2A1	0.08	BEFREE
C0014553	D004832	Absence Epilepsy	C10	6949	TCOF1	0.01	BEFREE
C0014553	D004832	Absence Epilepsy	C10	7534	YWHAZ	0.2	RGD
C0014553	D004832	Absence Epilepsy	C10	8378	LOH19CR1	0.01	BEFREE
C0014553	D004832	Absence Epilepsy	C10	8629	JRK	0.32	BEFREE;CTD_human
C0014553	D004832	Absence Epilepsy	C10	8911	CACNA1I	0.01	BEFREE
C0014553	D004832	Absence Epilepsy	C10	8912	CACNA1H	0.4	BEFREE;CTD_human;LHGDN
C0014553	D004832	Absence Epilepsy	C10	8913	CACNA1G	0.03	BEFREE;LHGDN
C0014553	D004832	Absence Epilepsy	C10	9254	CACNA2D2	0.31	BEFREE;CTD_human
C0014553	D004832	Absence Epilepsy	C10	10368	CACNG3	0.01	BEFREE
C0014553	D004832	Absence Epilepsy	C10	27094	KCNMB3	0.01	BEFREE
C0014553	D004832	Absence Epilepsy	C10	50966	ECA1	0.03	BEFREE
C0014553	D004832	Absence Epilepsy	C10	51305	KCNK9	0.32	BEFREE;CTD_human
C0014553	D004832	Absence Epilepsy	C10	80003	PCNX2	0.01	BEFREE
C0014553	D004832	Absence Epilepsy	C10	81614	NIPA2	0.02	BEFREE
C0014553	D004832	Absence Epilepsy	C10	84061	MAGT1	0.01	BEFREE
C0014553	D004832	Absence Epilepsy	C10	84720	PIGO	0.01	BEFREE
C0014553	D004832	Absence Epilepsy	C10	114086	DBA2	0.01	BEFREE
C0014553	D004832	Absence Epilepsy	C10	114327	EFHC1	0.43	BEFREE;CLINVAR;CTD_human
C0014553	D004832	Absence Epilepsy	C10	128408	BHLHE23	0.01	BEFREE
C0014553	D004832	Absence Epilepsy	C10	163175	LGI4	0.01	BEFREE;LHGDN
C0014553	D004832	Absence Epilepsy	C10	348980	HCN1	0.2	RGD
C0431371	C535562	Absence of septum pellucidum	C10;C16	1282	COL4A1	0.1	HPO
C0431371	C535562	Absence of septum pellucidum	C10;C16	1487	CTBP1	0.1	HPO
C0431371	C535562	Absence of septum pellucidum	C10;C16	1605	DAG1	0.1	HPO
C0431371	C535562	Absence of septum pellucidum	C10;C16	1718	DHCR24	0.1	HPO
C0431371	C535562	Absence of septum pellucidum	C10;C16	2146	EZH2	0.1	HPO
C0431371	C535562	Absence of septum pellucidum	C10;C16	2218	FKTN	0.1	HPO
C0431371	C535562	Absence of septum pellucidum	C10;C16	2260	FGFR1	0.1	HPO
C0431371	C535562	Absence of septum pellucidum	C10;C16	2263	FGFR2	0.1	HPO
C0431371	C535562	Absence of septum pellucidum	C10;C16	3052	HCCS	0.1	HPO
C0431371	C535562	Absence of septum pellucidum	C10;C16	3845	KRAS	0.1	HPO
C0431371	C535562	Absence of septum pellucidum	C10;C16	3897	L1CAM	0.1	HPO
C0431371	C535562	Absence of septum pellucidum	C10;C16	3954	LETM1	0.1	HPO
C0431371	C535562	Absence of septum pellucidum	C10;C16	4593	MUSK	0.1	HPO
C0431371	C535562	Absence of septum pellucidum	C10;C16	5277	PIGA	0.1	HPO
C0431371	C535562	Absence of septum pellucidum	C10;C16	5913	RAPSN	0.1	HPO
C0431371	C535562	Absence of septum pellucidum	C10;C16	7468	NSD2	0.1	HPO
C0431371	C535562	Absence of septum pellucidum	C10;C16	8820	HESX1	0.1	HPO
C0431371	C535562	Absence of septum pellucidum	C10;C16	9215	LARGE1	0.1	HPO
C0431371	C535562	Absence of septum pellucidum	C10;C16	10329	RXYLT1	0.1	HPO
C0431371	C535562	Absence of septum pellucidum	C10;C16	10585	POMT1	0.1	HPO
C0431371	C535562	Absence of septum pellucidum	C10;C16	10815	CPLX1	0.1	HPO
C0431371	C535562	Absence of septum pellucidum	C10;C16	11041	B4GAT1	0.1	HPO
C0431371	C535562	Absence of septum pellucidum	C10;C16	26227	PHGDH	0.1	HPO
C0431371	C535562	Absence of septum pellucidum	C10;C16	29954	POMT2	0.1	HPO
C0431371	C535562	Absence of septum pellucidum	C10;C16	29968	PSAT1	0.1	HPO
C0431371	C535562	Absence of septum pellucidum	C10;C16	53834	FGFRL1	0.1	HPO
C0431371	C535562	Absence of septum pellucidum	C10;C16	55624	POMGNT1	0.1	HPO
C0431371	C535562	Absence of septum pellucidum	C10;C16	79147	FKRP	0.1	HPO
C0431371	C535562	Absence of septum pellucidum	C10;C16	84197	POMK	0.1	HPO
C0431371	C535562	Absence of septum pellucidum	C10;C16	84892	POMGNT2	0.1	HPO
C0431371	C535562	Absence of septum pellucidum	C10;C16	148789	B3GALNT2	0.1	HPO
C0431371	C535562	Absence of septum pellucidum	C10;C16	219844	HYLS1	0.1	HPO
C0431371	C535562	Absence of septum pellucidum	C10;C16	285489	DOK7	0.1	HPO
C0431371	C535562	Absence of septum pellucidum	C10;C16	374654	KIF7	0.1	HPO
C0431371	C535562	Absence of septum pellucidum	C10;C16	729920	ISPD	0.1	HPO
C1861099	C535564	Absence of tibia with polydactyly	C05;C16	64327	LMBR1	0.4	CLINVAR;CTD_human
C4316903	D012640	Absence Seizures	C10;C23	18	ABAT	0.3	CTD_human
C4316903	D012640	Absence Seizures	C10;C23	38	ACAT1	0.3	CTD_human
C4316903	D012640	Absence Seizures	C10;C23	43	ACHE	0.3	CTD_human
C4316903	D012640	Absence Seizures	C10;C23	135	ADORA2A	0.3	CTD_human
C4316903	D012640	Absence Seizures	C10;C23	147	ADRA1B	0.3	CTD_human
C4316903	D012640	Absence Seizures	C10;C23	183	AGT	0.3	CTD_human
C4316903	D012640	Absence Seizures	C10;C23	210	ALAD	0.3	CTD_human
C4316903	D012640	Absence Seizures	C10;C23	249	ALPL	0.3	CTD_human
C4316903	D012640	Absence Seizures	C10;C23	328	APEX1	0.3	CTD_human
C4316903	D012640	Absence Seizures	C10;C23	348	APOE	0.3	CTD_human
C4316903	D012640	Absence Seizures	C10;C23	538	ATP7A	0.3	CTD_human
C4316903	D012640	Absence Seizures	C10;C23	590	BCHE	0.3	CTD_human
C4316903	D012640	Absence Seizures	C10;C23	627	BDNF	0.3	CTD_human
C4316903	D012640	Absence Seizures	C10;C23	847	CAT	0.3	CTD_human
C4316903	D012640	Absence Seizures	C10;C23	885	CCK	0.3	CTD_human
C4316903	D012640	Absence Seizures	C10;C23	1103	CHAT	0.3	CTD_human
C4316903	D012640	Absence Seizures	C10;C23	1106	CHD2	0.1	HPO
C4316903	D012640	Absence Seizures	C10;C23	1128	CHRM1	0.3	CTD_human
C4316903	D012640	Absence Seizures	C10;C23	1136	CHRNA3	0.3	CTD_human
C4316903	D012640	Absence Seizures	C10;C23	1137	CHRNA4	0.3	CTD_human
C4316903	D012640	Absence Seizures	C10;C23	1138	CHRNA5	0.3	CTD_human
C4316903	D012640	Absence Seizures	C10;C23	1139	CHRNA7	0.3	CTD_human
C4316903	D012640	Absence Seizures	C10;C23	1143	CHRNB4	0.3	CTD_human
C4316903	D012640	Absence Seizures	C10;C23	1191	CLU	0.3	CTD_human
C4316903	D012640	Absence Seizures	C10;C23	1244	ABCC2	0.3	CTD_human
C4316903	D012640	Absence Seizures	C10;C23	1268	CNR1	0.3	CTD_human
C4316903	D012640	Absence Seizures	C10;C23	1392	CRH	0.3	CTD_human
C4316903	D012640	Absence Seizures	C10;C23	1476	CSTB	0.1	HPO
C4316903	D012640	Absence Seizures	C10;C23	1583	CYP11A1	0.3	CTD_human
C4316903	D012640	Absence Seizures	C10;C23	1719	DHFR	0.1	HPO
C4316903	D012640	Absence Seizures	C10;C23	1812	DRD1	0.3	CTD_human
C4316903	D012640	Absence Seizures	C10;C23	1813	DRD2	0.3	CTD_human
C4316903	D012640	Absence Seizures	C10;C23	1814	DRD3	0.3	CTD_human
C4316903	D012640	Absence Seizures	C10;C23	2166	FAAH	0.3	CTD_human
C4316903	D012640	Absence Seizures	C10;C23	2247	FGF2	0.3	CTD_human
C4316903	D012640	Absence Seizures	C10;C23	2261	FGFR3	0.1	CLINVAR
C4316903	D012640	Absence Seizures	C10;C23	2290	FOXG1	0.3	CTD_human
C4316903	D012640	Absence Seizures	C10;C23	2353	FOS	0.3	CTD_human
C4316903	D012640	Absence Seizures	C10;C23	2554	GABRA1	0.1	HPO
C4316903	D012640	Absence Seizures	C10;C23	2558	GABRA5	0.3	CTD_human
C4316903	D012640	Absence Seizures	C10;C23	2566	GABRG2	0.1	HPO
C4316903	D012640	Absence Seizures	C10;C23	2572	GAD2	0.3	CTD_human
C4316903	D012640	Absence Seizures	C10;C23	2593	GAMT	0.3	CTD_human
C4316903	D012640	Absence Seizures	C10;C23	2784	GNB3	0.3	CTD_human
C4316903	D012640	Absence Seizures	C10;C23	2897	GRIK1	0.3	CTD_human
C4316903	D012640	Absence Seizures	C10;C23	3350	HTR1A	0.3	CTD_human
C4316903	D012640	Absence Seizures	C10;C23	3351	HTR1B	0.3	CTD_human
C4316903	D012640	Absence Seizures	C10;C23	3418	IDH2	0.3	CTD_human
C4316903	D012640	Absence Seizures	C10;C23	3456	IFNB1	0.3	CTD_human
C4316903	D012640	Absence Seizures	C10;C23	3553	IL1B	0.3	CTD_human
C4316903	D012640	Absence Seizures	C10;C23	3569	IL6	0.3	CTD_human
C4316903	D012640	Absence Seizures	C10;C23	3612	IMPA1	0.3	CTD_human
C4316903	D012640	Absence Seizures	C10;C23	3630	INS	0.3	CTD_human
C4316903	D012640	Absence Seizures	C10;C23	3737	KCNA2	0.3	CTD_human
C4316903	D012640	Absence Seizures	C10;C23	3767	KCNJ11	0.3	CTD_human
C4316903	D012640	Absence Seizures	C10;C23	3778	KCNMA1	0.1	HPO
C4316903	D012640	Absence Seizures	C10;C23	3785	KCNQ2	0.3	CTD_human
C4316903	D012640	Absence Seizures	C10;C23	3952	LEP	0.3	CTD_human
C4316903	D012640	Absence Seizures	C10;C23	3954	LETM1	0.3	CTD_human
C4316903	D012640	Absence Seizures	C10;C23	4204	MECP2	0.3	CTD_human
C4316903	D012640	Absence Seizures	C10;C23	4504	MT3	0.3	CTD_human
C4316903	D012640	Absence Seizures	C10;C23	4803	NGF	0.3	CTD_human
C4316903	D012640	Absence Seizures	C10;C23	4804	NGFR	0.3	CTD_human
C4316903	D012640	Absence Seizures	C10;C23	4842	NOS1	0.3	CTD_human
C4316903	D012640	Absence Seizures	C10;C23	4843	NOS2	0.3	CTD_human
C4316903	D012640	Absence Seizures	C10;C23	4852	NPY	0.3	CTD_human
C4316903	D012640	Absence Seizures	C10;C23	4986	OPRK1	0.3	CTD_human
C4316903	D012640	Absence Seizures	C10;C23	4988	OPRM1	0.3	CTD_human
C4316903	D012640	Absence Seizures	C10;C23	5020	OXT	0.3	CTD_human
C4316903	D012640	Absence Seizures	C10;C23	5066	PAM	0.3	CTD_human
C4316903	D012640	Absence Seizures	C10;C23	5173	PDYN	0.3	CTD_human
C4316903	D012640	Absence Seizures	C10;C23	5243	ABCB1	0.2	CTD_mouse
C4316903	D012640	Absence Seizures	C10;C23	5428	POLG	0.3	CTD_human
C4316903	D012640	Absence Seizures	C10;C23	5443	POMC	0.3	CTD_human
C4316903	D012640	Absence Seizures	C10;C23	5580	PRKCD	0.3	CTD_human
C4316903	D012640	Absence Seizures	C10;C23	5743	PTGS2	0.3	CTD_human
C4316903	D012640	Absence Seizures	C10;C23	5816	PVALB	0.3	CTD_human
C4316903	D012640	Absence Seizures	C10;C23	5978	REST	0.3	CTD_human
C4316903	D012640	Absence Seizures	C10;C23	6323	SCN1A	0.1	HPO
C4316903	D012640	Absence Seizures	C10;C23	6324	SCN1B	0.1	HPO
C4316903	D012640	Absence Seizures	C10;C23	6335	SCN9A	0.1	HPO
C4316903	D012640	Absence Seizures	C10;C23	6505	SLC1A1	0.3	CTD_human
C4316903	D012640	Absence Seizures	C10;C23	6513	SLC2A1	0.4	CTD_human;HPO
C4316903	D012640	Absence Seizures	C10;C23	6529	SLC6A1	0.4	CTD_human;HPO
C4316903	D012640	Absence Seizures	C10;C23	6530	SLC6A2	0.3	CTD_human
C4316903	D012640	Absence Seizures	C10;C23	6546	SLC8A1	0.3	CTD_human
C4316903	D012640	Absence Seizures	C10;C23	6547	SLC8A3	0.3	CTD_human
C4316903	D012640	Absence Seizures	C10;C23	6595	SMARCA2	0.1	HPO
C4316903	D012640	Absence Seizures	C10;C23	6648	SOD2	0.3	CTD_human
C4316903	D012640	Absence Seizures	C10;C23	6750	SST	0.3	CTD_human
C4316903	D012640	Absence Seizures	C10;C23	6752	SSTR2	0.3	CTD_human
C4316903	D012640	Absence Seizures	C10;C23	6792	CDKL5	0.3	CTD_human
C4316903	D012640	Absence Seizures	C10;C23	6854	SYN2	0.3	CTD_human
C4316903	D012640	Absence Seizures	C10;C23	6925	TCF4	0.3	CTD_human
C4316903	D012640	Absence Seizures	C10;C23	7200	TRH	0.3	CTD_human
C4316903	D012640	Absence Seizures	C10;C23	7248	TSC1	0.3	CTD_human
C4316903	D012640	Absence Seizures	C10;C23	7249	TSC2	0.3	CTD_human
C4316903	D012640	Absence Seizures	C10;C23	7779	SLC30A1	0.3	CTD_human
C4316903	D012640	Absence Seizures	C10;C23	7915	ALDH5A1	0.1	HPO
C4316903	D012640	Absence Seizures	C10;C23	7957	EPM2A	0.1	HPO
C4316903	D012640	Absence Seizures	C10;C23	8777	MPDZ	0.3	CTD_human
C4316903	D012640	Absence Seizures	C10;C23	8828	NRP2	0.3	CTD_human
C4316903	D012640	Absence Seizures	C10;C23	9570	GOSR2	0.1	HPO
C4316903	D012640	Absence Seizures	C10;C23	10280	SIGMAR1	0.3	CTD_human
C4316903	D012640	Absence Seizures	C10;C23	11284	PNKP	0.3	CTD_human
C4316903	D012640	Absence Seizures	C10;C23	23334	SZT2	0.1	HPO
C4316903	D012640	Absence Seizures	C10;C23	51738	GHRL	0.3	CTD_human
C4316903	D012640	Absence Seizures	C10;C23	54715	RBFOX1	0.3	CTD_human
C4316903	D012640	Absence Seizures	C10;C23	54805	CNNM2	0.3	CTD_human
C4316903	D012640	Absence Seizures	C10;C23	54886	PLPPR1	0.3	CTD_human
C4316903	D012640	Absence Seizures	C10;C23	55210	ATAD3A	0.1	HPO
C4316903	D012640	Absence Seizures	C10;C23	57030	SLC17A7	0.3	CTD_human
C4316903	D012640	Absence Seizures	C10;C23	57468	SLC12A5	0.3	CTD_human
C4316903	D012640	Absence Seizures	C10;C23	57526	PCDH19	0.1	CLINVAR;HPO
C4316903	D012640	Absence Seizures	C10;C23	57534	MIB1	0.3	CTD_human
C4316903	D012640	Absence Seizures	C10;C23	79813	EHMT1	0.1	HPO
C4316903	D012640	Absence Seizures	C10;C23	93183	PIGM	0.3	CTD_human
C4316903	D012640	Absence Seizures	C10;C23	112476	PRRT2	0.1	HPO
C4316903	D012640	Absence Seizures	C10;C23	112755	STX1B	0.1	HPO
C4316903	D012640	Absence Seizures	C10;C23	348980	HCN1	0.3	CTD_human
C4316903	D012640	Absence Seizures	C10;C23	378884	NHLRC1	0.1	HPO
C4316903	D012640	Absence Seizures	C10;C23	100151683	RNU4ATAC	0.1	HPO
C1855772	C535566	Absent corpus callosum cataract immunodeficiency	C10;C11;C16;C23	57724	EPG5	0.79	BEFREE;CLINVAR;CTD_human;ORPHANET;UNIPROT
C1855772	C535566	Absent corpus callosum cataract immunodeficiency	C10;C11;C16;C23	255324	EPGN	0.01	BEFREE
C0234146	D012021	Absent reflex	C10;C23	16	AARS	0.1	HPO
C0234146	D012021	Absent reflex	C10;C23	18	ABAT	0.3	CTD_human
C0234146	D012021	Absent reflex	C10;C23	50	ACO2	0.1	HPO
C0234146	D012021	Absent reflex	C10;C23	58	ACTA1	0.1	HPO
C0234146	D012021	Absent reflex	C10;C23	112	ADCY6	0.1	HPO
C0234146	D012021	Absent reflex	C10;C23	182	JAG1	0.1	HPO
C0234146	D012021	Absent reflex	C10;C23	274	BIN1	0.1	HPO
C0234146	D012021	Absent reflex	C10;C23	427	ASAH1	0.1	HPO
C0234146	D012021	Absent reflex	C10;C23	478	ATP1A3	0.1	HPO
C0234146	D012021	Absent reflex	C10;C23	547	KIF1A	0.1	HPO
C0234146	D012021	Absent reflex	C10;C23	667	DST	0.1	HPO
C0234146	D012021	Absent reflex	C10;C23	966	CD59	0.1	HPO
C0234146	D012021	Absent reflex	C10;C23	1020	CDK5	0.1	HPO
C0234146	D012021	Absent reflex	C10;C23	1073	CFL2	0.1	HPO
C0234146	D012021	Absent reflex	C10;C23	1130	LYST	0.1	HPO
C0234146	D012021	Absent reflex	C10;C23	1141	CHRNB2	0.3	CTD_human
C0234146	D012021	Absent reflex	C10;C23	1272	CNTN1	0.1	HPO
C0234146	D012021	Absent reflex	C10;C23	1282	COL4A1	0.1	HPO
C0234146	D012021	Absent reflex	C10;C23	1303	COL12A1	0.1	HPO
C0234146	D012021	Absent reflex	C10;C23	1337	COX6A1	0.1	HPO
C0234146	D012021	Absent reflex	C10;C23	1605	DAG1	0.1	HPO
C0234146	D012021	Absent reflex	C10;C23	1785	DNM2	0.1	HPO
C0234146	D012021	Absent reflex	C10;C23	1890	TYMP	0.1	HPO
C0234146	D012021	Absent reflex	C10;C23	1959	EGR2	0.1	HPO
C0234146	D012021	Absent reflex	C10;C23	2074	ERCC6	0.1	HPO
C0234146	D012021	Absent reflex	C10;C23	2218	FKTN	0.1	HPO
C0234146	D012021	Absent reflex	C10;C23	2273	FHL1	0.1	HPO
C0234146	D012021	Absent reflex	C10;C23	2548	GAA	0.1	HPO
C0234146	D012021	Absent reflex	C10;C23	2705	GJB1	0.1	HPO
C0234146	D012021	Absent reflex	C10;C23	3300	DNAJB2	0.1	HPO
C0234146	D012021	Absent reflex	C10;C23	3315	HSPB1	0.1	HPO
C0234146	D012021	Absent reflex	C10;C23	3508	IGHMBP2	0.1	HPO
C0234146	D012021	Absent reflex	C10;C23	3735	KARS	0.1	HPO
C0234146	D012021	Absent reflex	C10;C23	3908	LAMA2	0.1	HPO
C0234146	D012021	Absent reflex	C10;C23	3913	LAMB2	0.1	HPO
C0234146	D012021	Absent reflex	C10;C23	4000	LMNA	0.1	HPO
C0234146	D012021	Absent reflex	C10;C23	4141	MARS	0.1	HPO
C0234146	D012021	Absent reflex	C10;C23	4311	MME	0.1	HPO
C0234146	D012021	Absent reflex	C10;C23	4358	MPV17	0.1	HPO
C0234146	D012021	Absent reflex	C10;C23	4359	MPZ	0.1	HPO
C0234146	D012021	Absent reflex	C10;C23	4534	MTM1	0.1	HPO
C0234146	D012021	Absent reflex	C10;C23	4703	NEB	0.1	HPO
C0234146	D012021	Absent reflex	C10;C23	4747	NEFL	0.1	HPO
C0234146	D012021	Absent reflex	C10;C23	4952	OCRL	0.1	HPO
C0234146	D012021	Absent reflex	C10;C23	5189	PEX1	0.1	HPO
C0234146	D012021	Absent reflex	C10;C23	5193	PEX12	0.1	HPO
C0234146	D012021	Absent reflex	C10;C23	5376	PMP22	0.4	CTD_human;HPO
C0234146	D012021	Absent reflex	C10;C23	5428	POLG	0.1	HPO
C0234146	D012021	Absent reflex	C10;C23	5621	PRNP	0.1	HPO
C0234146	D012021	Absent reflex	C10;C23	5631	PRPS1	0.1	HPO
C0234146	D012021	Absent reflex	C10;C23	5828	PEX2	0.1	HPO
C0234146	D012021	Absent reflex	C10;C23	5830	PEX5	0.1	HPO
C0234146	D012021	Absent reflex	C10;C23	6261	RYR1	0.1	HPO
C0234146	D012021	Absent reflex	C10;C23	6305	SBF1	0.1	HPO
C0234146	D012021	Absent reflex	C10;C23	6310	ATXN1	0.1	HPO
C0234146	D012021	Absent reflex	C10;C23	6314	ATXN7	0.3	CTD_human
C0234146	D012021	Absent reflex	C10;C23	6335	SCN9A	0.1	HPO
C0234146	D012021	Absent reflex	C10;C23	6606	SMN1	0.1	HPO
C0234146	D012021	Absent reflex	C10;C23	6616	SNAP25	0.1	HPO
C0234146	D012021	Absent reflex	C10;C23	6663	SOX10	0.1	HPO
C0234146	D012021	Absent reflex	C10;C23	7274	TTPA	0.4	CTD_human;HPO
C0234146	D012021	Absent reflex	C10;C23	7317	UBA1	0.1	HPO
C0234146	D012021	Absent reflex	C10;C23	7504	XK	0.1	HPO
C0234146	D012021	Absent reflex	C10;C23	7879	RAB7A	0.1	HPO
C0234146	D012021	Absent reflex	C10;C23	8139	GAN	0.1	HPO
C0234146	D012021	Absent reflex	C10;C23	8504	PEX3	0.1	HPO
C0234146	D012021	Absent reflex	C10;C23	8506	CNTNAP1	0.1	HPO
C0234146	D012021	Absent reflex	C10;C23	8799	PEX11B	0.1	HPO
C0234146	D012021	Absent reflex	C10;C23	9131	AIFM1	0.1	HPO
C0234146	D012021	Absent reflex	C10;C23	9215	LARGE1	0.1	HPO
C0234146	D012021	Absent reflex	C10;C23	9217	VAPB	0.1	HPO
C0234146	D012021	Absent reflex	C10;C23	9342	SNAP29	0.1	HPO
C0234146	D012021	Absent reflex	C10;C23	9499	MYOT	0.1	HPO
C0234146	D012021	Absent reflex	C10;C23	9570	GOSR2	0.1	HPO
C0234146	D012021	Absent reflex	C10;C23	9895	TECPR2	0.1	HPO
C0234146	D012021	Absent reflex	C10;C23	9896	FIG4	0.1	HPO
C0234146	D012021	Absent reflex	C10;C23	9927	MFN2	0.1	HPO
C0234146	D012021	Absent reflex	C10;C23	9990	SLC12A6	0.1	HPO
C0234146	D012021	Absent reflex	C10;C23	10059	DNM1L	0.1	HPO
C0234146	D012021	Absent reflex	C10;C23	10290	SPEG	0.1	HPO
C0234146	D012021	Absent reflex	C10;C23	10329	RXYLT1	0.1	HPO
C0234146	D012021	Absent reflex	C10;C23	10397	NDRG1	0.1	HPO
C0234146	D012021	Absent reflex	C10;C23	10558	SPTLC1	0.1	HPO
C0234146	D012021	Absent reflex	C10;C23	10585	POMT1	0.1	HPO
C0234146	D012021	Absent reflex	C10;C23	10743	RAI1	0.1	HPO
C0234146	D012021	Absent reflex	C10;C23	10908	PNPLA6	0.1	HPO
C0234146	D012021	Absent reflex	C10;C23	11041	B4GAT1	0.1	HPO
C0234146	D012021	Absent reflex	C10;C23	11284	PNKP	0.1	HPO
C0234146	D012021	Absent reflex	C10;C23	22954	TRIM32	0.1	HPO
C0234146	D012021	Absent reflex	C10;C23	23095	KIF1B	0.1	HPO
C0234146	D012021	Absent reflex	C10;C23	23175	LPIN1	0.1	HPO
C0234146	D012021	Absent reflex	C10;C23	23230	VPS13A	0.1	HPO
C0234146	D012021	Absent reflex	C10;C23	23299	BICD2	0.1	HPO
C0234146	D012021	Absent reflex	C10;C23	23321	TRIM2	0.1	HPO
C0234146	D012021	Absent reflex	C10;C23	23533	PIK3R5	0.1	HPO
C0234146	D012021	Absent reflex	C10;C23	23590	PDSS1	0.1	HPO
C0234146	D012021	Absent reflex	C10;C23	25978	CHMP2B	0.1	HPO
C0234146	D012021	Absent reflex	C10;C23	26353	HSPB8	0.1	HPO
C0234146	D012021	Absent reflex	C10;C23	28982	FLVCR1	0.1	HPO
C0234146	D012021	Absent reflex	C10;C23	29929	ALG6	0.1	HPO
C0234146	D012021	Absent reflex	C10;C23	29954	POMT2	0.1	HPO
C0234146	D012021	Absent reflex	C10;C23	50717	DCAF8	0.1	HPO
C0234146	D012021	Absent reflex	C10;C23	54332	GDAP1	0.1	HPO
C0234146	D012021	Absent reflex	C10;C23	54463	RETREG1	0.1	HPO
C0234146	D012021	Absent reflex	C10;C23	54840	APTX	0.1	HPO
C0234146	D012021	Absent reflex	C10;C23	55005	RMND1	0.1	HPO
C0234146	D012021	Absent reflex	C10;C23	55624	POMGNT1	0.1	HPO
C0234146	D012021	Absent reflex	C10;C23	56052	ALG1	0.1	HPO
C0234146	D012021	Absent reflex	C10;C23	56652	TWNK	0.1	HPO
C0234146	D012021	Absent reflex	C10;C23	56704	JPH1	0.1	HPO
C0234146	D012021	Absent reflex	C10;C23	57449	PLEKHG5	0.1	HPO
C0234146	D012021	Absent reflex	C10;C23	57716	PRX	0.1	HPO
C0234146	D012021	Absent reflex	C10;C23	59341	TRPV4	0.1	HPO
C0234146	D012021	Absent reflex	C10;C23	63895	PIEZO2	0.1	HPO
C0234146	D012021	Absent reflex	C10;C23	64423	INF2	0.1	HPO
C0234146	D012021	Absent reflex	C10;C23	65055	REEP1	0.1	HPO
C0234146	D012021	Absent reflex	C10;C23	65125	WNK1	0.1	HPO
C0234146	D012021	Absent reflex	C10;C23	79147	FKRP	0.1	HPO
C0234146	D012021	Absent reflex	C10;C23	79581	SLC52A2	0.1	HPO
C0234146	D012021	Absent reflex	C10;C23	79587	CARS2	0.1	HPO
C0234146	D012021	Absent reflex	C10;C23	79784	MYH14	0.1	HPO
C0234146	D012021	Absent reflex	C10;C23	79912	PYROXD1	0.1	HPO
C0234146	D012021	Absent reflex	C10;C23	81790	RNF170	0.1	HPO
C0234146	D012021	Absent reflex	C10;C23	81846	SBF2	0.1	HPO
C0234146	D012021	Absent reflex	C10;C23	81857	MED25	0.1	HPO
C0234146	D012021	Absent reflex	C10;C23	84197	POMK	0.1	HPO
C0234146	D012021	Absent reflex	C10;C23	84466	MEGF10	0.1	HPO
C0234146	D012021	Absent reflex	C10;C23	84892	POMGNT2	0.1	HPO
C0234146	D012021	Absent reflex	C10;C23	90678	LRSAM1	0.1	HPO
C0234146	D012021	Absent reflex	C10;C23	91574	C12orf65	0.1	HPO
C0234146	D012021	Absent reflex	C10;C23	121512	FGD4	0.1	HPO
C0234146	D012021	Absent reflex	C10;C23	127833	SYT2	0.1	HPO
C0234146	D012021	Absent reflex	C10;C23	148789	B3GALNT2	0.1	HPO
C0234146	D012021	Absent reflex	C10;C23	163175	LGI4	0.1	HPO
C0234146	D012021	Absent reflex	C10;C23	400916	CHCHD10	0.1	HPO
C0234146	D012021	Absent reflex	C10;C23	729920	ISPD	0.1	HPO
C0267841	D042101	Acalculous Cholecystitis	C06	9076	CLDN1	0.01	LHGDN
C1861923	D055036	Acampomelic Campomelic Dysplasia	C05;C16	860	RUNX2	0.01	BEFREE
C1861923	D055036	Acampomelic Campomelic Dysplasia	C05;C16	923	CD6	0.01	BEFREE
C1861923	D055036	Acampomelic Campomelic Dysplasia	C05;C16	6662	SOX9	0.82	BEFREE;CLINVAR;CTD_human;MGD;UNIPROT
C0000880	D015823	Acanthamoeba Keratitis	C03;C11	410	ARSA	0.01	BEFREE
C0000880	D015823	Acanthamoeba Keratitis	C03;C11	2920	CXCL2	0.01	BEFREE
C0000880	D015823	Acanthamoeba Keratitis	C03;C11	7099	TLR4	0.02	BEFREE
C0000880	D015823	Acanthamoeba Keratitis	C03;C11	55894	DEFB103B	0.01	BEFREE
C0000880	D015823	Acanthamoeba Keratitis	C03;C11	414325	DEFB103A	0.01	BEFREE
C0000887	D000051	Acantholysis	C17;C23	1128	CHRM1	0.01	LHGDN
C0000887	D000051	Acantholysis	C17;C23	1139	CHRNA7	0.01	LHGDN
C0000887	D000051	Acantholysis	C17;C23	1828	DSG1	0.1	HPO
C0000887	D000051	Acantholysis	C17;C23	1832	DSP	0.1	HPO
C0000887	D000051	Acantholysis	C17;C23	3106	HLA-B	0.1	HPO
C0000887	D000051	Acantholysis	C17;C23	3728	JUP	0.1	HPO
C0000887	D000051	Acantholysis	C17;C23	3849	KRT2	0.1	HPO
C0000887	D000051	Acantholysis	C17;C23	4318	MMP9	0.01	LHGDN
C0000887	D000051	Acantholysis	C17;C23	10320	IKZF1	0.1	HPO
C0000887	D000051	Acantholysis	C17;C23	27032	ATP2C1	0.1	HPO
C0473575	D007644	Acantholytic Dyskeratotic Epidermal Nevus	C16;C17	488	ATP2A2	0.3	CTD_human
C0846967	D049309	Acanthoma	C04	2252	FGF7	0.01	LHGDN
C0846967	D049309	Acanthoma	C04	2263	FGFR2	0.01	LHGDN
C0846967	D049309	Acanthoma	C04	5728	PTEN	0.01	BEFREE
C0333992	D049309	Acanthoma, Clear Cell	C04	2252	FGF7	0.01	BEFREE
C0000889	D000052	Acanthosis Nigricans	C17	208	AKT2	0.1	HPO
C0000889	D000052	Acanthosis Nigricans	C17	857	CAV1	0.1	HPO
C0000889	D000052	Acanthosis Nigricans	C17	1588	CYP19A1	0.1	HPO
C0000889	D000052	Acanthosis Nigricans	C17	2099	ESR1	0.1	HPO
C0000889	D000052	Acanthosis Nigricans	C17	2260	FGFR1	0.01	BEFREE
C0000889	D000052	Acanthosis Nigricans	C17	2261	FGFR3	0.2	BEFREE;CLINVAR;HPO;LHGDN
C0000889	D000052	Acanthosis Nigricans	C17	2263	FGFR2	0.11	BEFREE;HPO
C0000889	D000052	Acanthosis Nigricans	C17	2353	FOS	0.1	HPO
C0000889	D000052	Acanthosis Nigricans	C17	3265	HRAS	0.1	HPO
C0000889	D000052	Acanthosis Nigricans	C17	3480	IGF1R	0.01	BEFREE
C0000889	D000052	Acanthosis Nigricans	C17	3643	INSR	0.2	BEFREE;HPO
C0000889	D000052	Acanthosis Nigricans	C17	3791	KDR	0.01	BEFREE
C0000889	D000052	Acanthosis Nigricans	C17	3875	KRT18	0.01	BEFREE
C0000889	D000052	Acanthosis Nigricans	C17	3991	LIPE	0.1	HPO
C0000889	D000052	Acanthosis Nigricans	C17	4000	LMNA	0.12	BEFREE;HPO
C0000889	D000052	Acanthosis Nigricans	C17	4914	NTRK1	0.01	BEFREE
C0000889	D000052	Acanthosis Nigricans	C17	5111	PCNA	0.01	BEFREE
C0000889	D000052	Acanthosis Nigricans	C17	5176	SERPINF1	0.01	BEFREE
C0000889	D000052	Acanthosis Nigricans	C17	5346	PLIN1	0.1	HPO
C0000889	D000052	Acanthosis Nigricans	C17	5468	PPARG	0.11	BEFREE;HPO
C0000889	D000052	Acanthosis Nigricans	C17	5506	PPP1R3A	0.1	HPO
C0000889	D000052	Acanthosis Nigricans	C17	5728	PTEN	0.1	HPO
C0000889	D000052	Acanthosis Nigricans	C17	7518	XRCC4	0.1	HPO
C0000889	D000052	Acanthosis Nigricans	C17	7840	ALMS1	0.1	HPO
C0000889	D000052	Acanthosis Nigricans	C17	9882	TBC1D4	0.01	BEFREE
C0000889	D000052	Acanthosis Nigricans	C17	10555	AGPAT2	0.1	HPO
C0000889	D000052	Acanthosis Nigricans	C17	11005	SPINK5	0.1	HPO
C0000889	D000052	Acanthosis Nigricans	C17	26580	BSCL2	0.1	HPO
C0000889	D000052	Acanthosis Nigricans	C17	54496	PRMT7	0.1	CLINVAR
C0000889	D000052	Acanthosis Nigricans	C17	57104	PNPLA2	0.01	BEFREE
C0000889	D000052	Acanthosis Nigricans	C17	63924	CIDEC	0.1	HPO
C0000889	D000052	Acanthosis Nigricans	C17	83550	GPR101	0.1	HPO
C0000889	D000052	Acanthosis Nigricans	C17	284119	CAVIN1	0.1	HPO
C0000889	D000052	Acanthosis Nigricans	C17	286053	NSMCE2	0.1	HPO
C2936847	D020642	Acatalasemia Japanese type	C16;C18	847	CAT	0.31	BEFREE;CTD_human
C2936848	D020642	Acatalasemia Swiss type	C16;C18	847	CAT	0.3	CTD_human
C0268419	D020642	Acatalasia	C16;C18	847	CAT	0.6	BEFREE;CTD_human;ORPHANET
C0268419	D020642	Acatalasia	C16;C18	3240	HP	0.01	BEFREE
C0268419	D020642	Acatalasia	C16;C18	6888	TALDO1	0.01	BEFREE
C0264897	D058606	Accessory Atrioventricular Bundle (disorder)	C23	51422	PRKAG2	0.3	UNIPROT
C0266011	C562557	Accessory nipple	C17	60	ACTB	0.1	HPO
C0266011	C562557	Accessory nipple	C17	1723	DHODH	0.1	HPO
C0266011	C562557	Accessory nipple	C17	1954	MEGF8	0.1	HPO
C0266011	C562557	Accessory nipple	C17	2239	GPC4	0.1	HPO
C0266011	C562557	Accessory nipple	C17	2719	GPC3	0.12	BEFREE;HPO
C0266011	C562557	Accessory nipple	C17	5648	MASP1	0.1	HPO
C0266011	C562557	Accessory nipple	C17	5728	PTEN	0.1	HPO
C0266011	C562557	Accessory nipple	C17	7020	TFAP2A	0.1	HPO
C0266011	C562557	Accessory nipple	C17	8517	IKBKG	0.1	HPO
C0266011	C562557	Accessory nipple	C17	8626	TP63	0.1	HPO
C0266011	C562557	Accessory nipple	C17	9759	HDAC4	0.1	HPO
C0266011	C562557	Accessory nipple	C17	9839	ZEB2	0.1	HPO
C0266011	C562557	Accessory nipple	C17	10584	COLEC10	0.1	HPO
C0266011	C562557	Accessory nipple	C17	23435	TARDBP	0.01	BEFREE
C0266011	C562557	Accessory nipple	C17	55975	KLHL7	0.1	HPO
C0266011	C562557	Accessory nipple	C17	57514	ARHGAP31	0.1	HPO
C0266011	C562557	Accessory nipple	C17	64840	PORCN	0.1	HPO
C0266011	C562557	Accessory nipple	C17	78989	COLEC11	0.1	HPO
C0266011	C562557	Accessory nipple	C17	171023	ASXL1	0.1	HPO
C0234238	D010146	Ache	C23	133	ADM	0.3	CTD_human
C0234238	D010146	Ache	C23	207	AKT1	0.3	CTD_human
C0234238	D010146	Ache	C23	213	ALB	0.3	CTD_human
C0234238	D010146	Ache	C23	358	AQP1	0.3	CTD_human
C0234238	D010146	Ache	C23	551	AVP	0.3	CTD_human
C0234238	D010146	Ache	C23	623	BDKRB1	0.3	CTD_human
C0234238	D010146	Ache	C23	624	BDKRB2	0.3	CTD_human
C0234238	D010146	Ache	C23	781	CACNA2D1	0.3	CTD_human
C0234238	D010146	Ache	C23	1268	CNR1	0.3	CTD_human
C0234238	D010146	Ache	C23	1312	COMT	0.3	CTD_human
C0234238	D010146	Ache	C23	1392	CRH	0.3	CTD_human
C0234238	D010146	Ache	C23	1437	CSF2	0.3	CTD_human
C0234238	D010146	Ache	C23	1440	CSF3	0.3	CTD_human
C0234238	D010146	Ache	C23	1813	DRD2	0.3	CTD_human
C0234238	D010146	Ache	C23	1906	EDN1	0.3	CTD_human
C0234238	D010146	Ache	C23	2643	GCH1	0.3	CTD_human
C0234238	D010146	Ache	C23	2902	GRIN1	0.3	CTD_human
C0234238	D010146	Ache	C23	3060	HCRT	0.3	CTD_human
C0234238	D010146	Ache	C23	3082	HGF	0.3	CTD_human
C0234238	D010146	Ache	C23	3084	NRG1	0.3	CTD_human
C0234238	D010146	Ache	C23	3231	HOXD1	0.3	CTD_human
C0234238	D010146	Ache	C23	3269	HRH1	0.3	CTD_human
C0234238	D010146	Ache	C23	3350	HTR1A	0.3	CTD_human
C0234238	D010146	Ache	C23	3363	HTR7	0.3	CTD_human
C0234238	D010146	Ache	C23	3440	IFNA2	0.3	CTD_human
C0234238	D010146	Ache	C23	3557	IL1RN	0.3	CTD_human
C0234238	D010146	Ache	C23	3558	IL2	0.3	CTD_human
C0234238	D010146	Ache	C23	3827	KNG1	0.3	CTD_human
C0234238	D010146	Ache	C23	4878	NPPA	0.3	CTD_human
C0234238	D010146	Ache	C23	4879	NPPB	0.3	CTD_human
C0234238	D010146	Ache	C23	4881	NPR1	0.3	CTD_human
C0234238	D010146	Ache	C23	4923	NTSR1	0.3	CTD_human
C0234238	D010146	Ache	C23	4986	OPRK1	0.3	CTD_human
C0234238	D010146	Ache	C23	5020	OXT	0.3	CTD_human
C0234238	D010146	Ache	C23	5173	PDYN	0.3	CTD_human
C0234238	D010146	Ache	C23	5179	PENK	0.3	CTD_human
C0234238	D010146	Ache	C23	5243	ABCB1	0.2	CTD_mouse
C0234238	D010146	Ache	C23	5368	PNOC	0.3	CTD_human
C0234238	D010146	Ache	C23	5443	POMC	0.3	CTD_human
C0234238	D010146	Ache	C23	6548	SLC9A1	0.3	CTD_human
C0234238	D010146	Ache	C23	6863	TAC1	0.3	CTD_human
C0234238	D010146	Ache	C23	7124	TNF	0.3	CTD_human
C0234238	D010146	Ache	C23	7200	TRH	0.3	CTD_human
C0234238	D010146	Ache	C23	7432	VIP	0.3	CTD_human
C0234238	D010146	Ache	C23	7442	TRPV1	0.3	CTD_human
C0234238	D010146	Ache	C23	8989	TRPA1	0.3	CTD_human
C0234238	D010146	Ache	C23	9177	HTR3B	0.3	CTD_human
C0234238	D010146	Ache	C23	10887	PROKR1	0.3	CTD_human
C0234238	D010146	Ache	C23	23236	PLCB1	0.3	CTD_human
C0234238	D010146	Ache	C23	27185	DISC1	0.3	CTD_human
C0265559	C536014	Acheiropodia	C05;C16	64327	LMBR1	0.72	BEFREE;CTD_human;MGD;ORPHANET
C0001075	D000126	Achlorhydria	C06;C18	3553	IL1B	0.01	LHGDN
C0001075	D000126	Achlorhydria	C06;C18	6522	SLC4A2	0.01	LHGDN
C1867467	C566750	Acholinesterasemia	C16;C18	590	BCHE	0.3	UNIPROT
C0001079	C579878	Achondrogenesis	C05;C16	1280	COL2A1	0.01	BEFREE
C0001079	C579878	Achondrogenesis	C05;C16	1836	SLC26A2	0.01	BEFREE
C0001079	C579878	Achondrogenesis	C05;C16	139818	DOCK11	0.01	BEFREE
C0265273	C536015	Achondrogenesis type 1A	C05;C16	9321	TRIP11	0.8	CLINVAR;CTD_human;MGD;ORPHANET
C0220685	C536017	Achondrogenesis type 2	C05;C16	1280	COL2A1	0.96	BEFREE;CLINVAR;CTD_human;MGD;ORPHANET;UNIPROT
C0265274	C536016	Achondrogenesis, type IB (disorder)	C05;C16	1634	DCN	0.01	BEFREE
C0265274	C536016	Achondrogenesis, type IB (disorder)	C05;C16	1811	SLC26A3	0.01	BEFREE
C0265274	C536016	Achondrogenesis, type IB (disorder)	C05;C16	1836	SLC26A2	0.79	BEFREE;CLINVAR;CTD_human;ORPHANET;UNIPROT
C0265274	C536016	Achondrogenesis, type IB (disorder)	C05;C16	5172	SLC26A4	0.01	BEFREE
C0265274	C536016	Achondrogenesis, type IB (disorder)	C05;C16	375611	SLC26A5	0.01	BEFREE
C0001080	D000130	Achondroplasia	C05;C16	176	ACAN	0.01	BEFREE
C0001080	D000130	Achondroplasia	C05;C16	183	AGT	0.01	BEFREE
C0001080	D000130	Achondroplasia	C05;C16	596	BCL2	0.01	BEFREE
C0001080	D000130	Achondroplasia	C05;C16	1267	CNP	0.01	BEFREE
C0001080	D000130	Achondroplasia	C05;C16	1280	COL2A1	0.01	BEFREE
C0001080	D000130	Achondroplasia	C05;C16	1300	COL10A1	0.01	BEFREE
C0001080	D000130	Achondroplasia	C05;C16	1557	CYP2C19	0.01	BEFREE
C0001080	D000130	Achondroplasia	C05;C16	1634	DCN	0.01	BEFREE
C0001080	D000130	Achondroplasia	C05;C16	1908	EDN3	0.01	BEFREE
C0001080	D000130	Achondroplasia	C05;C16	2048	EPHB2	0.01	BEFREE
C0001080	D000130	Achondroplasia	C05;C16	2246	FGF1	0.02	BEFREE
C0001080	D000130	Achondroplasia	C05;C16	2247	FGF2	0.02	BEFREE
C0001080	D000130	Achondroplasia	C05;C16	2261	FGFR3	1	BEFREE;CLINGEN;CLINVAR;CTD_human;LHGDN;MGD;ORPHANET;UNIPROT
C0001080	D000130	Achondroplasia	C05;C16	2263	FGFR2	0.01	BEFREE
C0001080	D000130	Achondroplasia	C05;C16	2688	GH1	0.03	BEFREE
C0001080	D000130	Achondroplasia	C05;C16	4880	NPPC	0.01	BEFREE
C0001080	D000130	Achondroplasia	C05;C16	4882	NPR2	0.21	BEFREE;MGD
C0001080	D000130	Achondroplasia	C05;C16	5594	MAPK1	0.01	BEFREE
C0001080	D000130	Achondroplasia	C05;C16	5595	MAPK3	0.01	BEFREE
C0001080	D000130	Achondroplasia	C05;C16	5741	PTH	0.02	BEFREE
C0001080	D000130	Achondroplasia	C05;C16	5744	PTHLH	0.21	BEFREE;MGD
C0001080	D000130	Achondroplasia	C05;C16	6615	SNAI1	0.01	BEFREE
C0001080	D000130	Achondroplasia	C05;C16	8626	TP63	0.01	BEFREE
C0001080	D000130	Achondroplasia	C05;C16	114548	NLRP3	0.01	BEFREE
C0001080	D000130	Achondroplasia	C05;C16	138428	PTRH1	0.01	BEFREE
C0001080	D000130	Achondroplasia	C05;C16	200734	SPRED2	0.21	BEFREE;MGD
C2674173	D000130	Achondroplasia, Severe, With Developmental Delay And Acanthosis Nigricans	C05;C16	2261	FGFR3	0.7	BEFREE;CTD_human;ORPHANET;UNIPROT
C0152200	D003117	Achromatopsia	C10;C11;C23	1261	CNGA3	0.5	BEFREE;CLINVAR;ORPHANET
C0152200	D003117	Achromatopsia	C10;C11;C23	1270	CNTF	0.02	BEFREE
C0152200	D003117	Achromatopsia	C10;C11;C23	2776	GNAQ	0.01	BEFREE
C0152200	D003117	Achromatopsia	C10;C11;C23	2780	GNAT2	0.57	BEFREE;CTD_human;ORPHANET
C0152200	D003117	Achromatopsia	C10;C11;C23	3977	LIFR	0.01	BEFREE
C0152200	D003117	Achromatopsia	C10;C11;C23	5080	PAX6	0.01	BEFREE
C0152200	D003117	Achromatopsia	C10;C11;C23	5146	PDE6C	0.64	BEFREE;CLINVAR;MGD;ORPHANET
C0152200	D003117	Achromatopsia	C10;C11;C23	5149	PDE6H	0.52	BEFREE;CTD_human;ORPHANET
C0152200	D003117	Achromatopsia	C10;C11;C23	5362	PLXNA2	0.01	BEFREE
C0152200	D003117	Achromatopsia	C10;C11;C23	6103	RPGR	0.3	ORPHANET
C0152200	D003117	Achromatopsia	C10;C11;C23	10908	PNPLA6	0.01	BEFREE
C0152200	D003117	Achromatopsia	C10;C11;C23	22926	ATF6	0.72	BEFREE;CLINGEN;CLINVAR;CTD_human;ORPHANET
C0152200	D003117	Achromatopsia	C10;C11;C23	26504	CNNM4	0.11	BEFREE;HPO
C0152200	D003117	Achromatopsia	C10;C11;C23	54714	CNGB3	0.5	BEFREE;CLINVAR;HPO;ORPHANET
C0152200	D003117	Achromatopsia	C10;C11;C23	90167	FRMD7	0.01	BEFREE
C0302129	C536021	Achromatopsia 1	C10;C11;C23	1261	CNGA3	0.2	BEFREE;HPO
C0302129	C536021	Achromatopsia 1	C10;C11;C23	1270	CNTF	0.02	BEFREE
C0302129	C536021	Achromatopsia 1	C10;C11;C23	2776	GNAQ	0.01	BEFREE
C0302129	C536021	Achromatopsia 1	C10;C11;C23	2780	GNAT2	0.17	BEFREE;HPO
C0302129	C536021	Achromatopsia 1	C10;C11;C23	3977	LIFR	0.01	BEFREE
C0302129	C536021	Achromatopsia 1	C10;C11;C23	5080	PAX6	0.01	BEFREE
C0302129	C536021	Achromatopsia 1	C10;C11;C23	5146	PDE6C	0.03	BEFREE
C0302129	C536021	Achromatopsia 1	C10;C11;C23	5149	PDE6H	0.02	BEFREE
C0302129	C536021	Achromatopsia 1	C10;C11;C23	5362	PLXNA2	0.01	BEFREE
C0302129	C536021	Achromatopsia 1	C10;C11;C23	10908	PNPLA6	0.01	BEFREE
C0302129	C536021	Achromatopsia 1	C10;C11;C23	22926	ATF6	0.02	BEFREE
C0302129	C536021	Achromatopsia 1	C10;C11;C23	54714	CNGB3	0.2	BEFREE;HPO
C0302129	C536021	Achromatopsia 1	C10;C11;C23	90167	FRMD7	0.01	BEFREE
C1857618	C536128	Achromatopsia 2	C10;C11;C23	1261	CNGA3	0.82	BEFREE;CLINVAR;CTD_human;MGD;UNIPROT
C1857618	C536128	Achromatopsia 2	C10;C11;C23	26504	CNNM4	0.1	HPO
C1857618	C536128	Achromatopsia 2	C10;C11;C23	54714	CNGB3	0.1	HPO
C1849792	C536129	Achromatopsia 3	C10;C11;C23	54714	CNGB3	0.83	BEFREE;CLINVAR;CTD_human;MGD;UNIPROT
C1841721	C564206	ACHROMATOPSIA 4	C10;C11;C16;C23	2780	GNAT2	0.61	BEFREE;CLINVAR;CTD_human;MGD
C2751309	C567759	Achromatopsia 5	C10;C11;C16;C23	5146	PDE6C	0.4	CLINVAR;UNIPROT
C2931753	C538165	Achromatopsia incomplete, X-linked	C10;C11;C16;C23	2652	OPN1MW	0.3	ORPHANET
C2931753	C538165	Achromatopsia incomplete, X-linked	C10;C11;C16;C23	5956	OPN1LW	0.3	ORPHANET
C2936797	C531854	Acid cholesteryl ester hydrolase deficiency, type 2	C16;C18	3988	LIPA	0.35	BEFREE;CTD_human
C0268410	C562645	Acid Phosphatase Deficiency	C16;C18	53	ACP2	0.3	CTD_human
C0001122	D000138	Acidosis	C18	768	CA9	0.01	LHGDN
C0001122	D000138	Acidosis	C18	1583	CYP11A1	0.1	HPO
C0001122	D000138	Acidosis	C18	3284	HSD3B2	0.1	HPO
C0001122	D000138	Acidosis	C18	3479	IGF1	0.01	LHGDN
C0001122	D000138	Acidosis	C18	3486	IGFBP3	0.01	LHGDN
C0001122	D000138	Acidosis	C18	3776	KCNK2	0.01	LHGDN
C0001122	D000138	Acidosis	C18	8477	GPR65	0.01	LHGDN
C0001122	D000138	Acidosis	C18	10723	SLC12A7	0.01	LHGDN
C0001122	D000138	Acidosis	C18	50802	IGK	0.01	LHGDN
C0001122	D000138	Acidosis	C18	54704	PDP1	0.01	LHGDN
C0001122	D000138	Acidosis	C18	57724	EPG5	0.1	HPO
C0001122	D000138	Acidosis	C18	389015	SLC9A4	0.3	CTD_human
C0001125	D000140	Acidosis, Lactic	C18	229	ALDOB	0.1	HPO
C0001125	D000140	Acidosis, Lactic	C18	291	SLC25A4	0.1	HPO
C0001125	D000140	Acidosis, Lactic	C18	468	ATF4	0.01	BEFREE
C0001125	D000140	Acidosis, Lactic	C18	501	ALDH7A1	0.01	BEFREE
C0001125	D000140	Acidosis, Lactic	C18	514	ATP5F1E	0.1	HPO
C0001125	D000140	Acidosis, Lactic	C18	593	BCKDHA	0.1	HPO
C0001125	D000140	Acidosis, Lactic	C18	594	BCKDHB	0.1	HPO
C0001125	D000140	Acidosis, Lactic	C18	617	BCS1L	0.11	BEFREE;HPO
C0001125	D000140	Acidosis, Lactic	C18	763	CA5A	0.1	HPO
C0001125	D000140	Acidosis, Lactic	C18	1103	CHAT	0.1	CLINVAR
C0001125	D000140	Acidosis, Lactic	C18	1340	COX6B1	0.1	HPO
C0001125	D000140	Acidosis, Lactic	C18	1352	COX10	0.1	HPO
C0001125	D000140	Acidosis, Lactic	C18	1355	COX15	0.1	HPO
C0001125	D000140	Acidosis, Lactic	C18	1537	CYC1	0.1	HPO
C0001125	D000140	Acidosis, Lactic	C18	1629	DBT	0.1	HPO
C0001125	D000140	Acidosis, Lactic	C18	1716	DGUOK	0.1	HPO
C0001125	D000140	Acidosis, Lactic	C18	1737	DLAT	0.1	HPO
C0001125	D000140	Acidosis, Lactic	C18	1738	DLD	0.11	BEFREE;HPO
C0001125	D000140	Acidosis, Lactic	C18	1890	TYMP	0.1	HPO
C0001125	D000140	Acidosis, Lactic	C18	2271	FH	0.1	HPO
C0001125	D000140	Acidosis, Lactic	C18	2538	G6PC	0.1	HPO
C0001125	D000140	Acidosis, Lactic	C18	2542	SLC37A4	0.11	BEFREE;HPO
C0001125	D000140	Acidosis, Lactic	C18	2954	GSTZ1	0.01	LHGDN
C0001125	D000140	Acidosis, Lactic	C18	3028	HSD17B10	0.1	HPO
C0001125	D000140	Acidosis, Lactic	C18	3030	HADHA	0.11	BEFREE;HPO
C0001125	D000140	Acidosis, Lactic	C18	3032	HADHB	0.1	HPO
C0001125	D000140	Acidosis, Lactic	C18	3309	HSPA5	0.01	BEFREE
C0001125	D000140	Acidosis, Lactic	C18	3586	IL10	0.01	BEFREE;LHGDN
C0001125	D000140	Acidosis, Lactic	C18	4233	MET	0.01	BEFREE
C0001125	D000140	Acidosis, Lactic	C18	4285	MIPEP	0.1	HPO
C0001125	D000140	Acidosis, Lactic	C18	4358	MPV17	0.1	HPO
C0001125	D000140	Acidosis, Lactic	C18	4511	TRNC	0.1	HPO
C0001125	D000140	Acidosis, Lactic	C18	4512	COX1	0.12	BEFREE;HPO
C0001125	D000140	Acidosis, Lactic	C18	4513	COX2	0.1	HPO
C0001125	D000140	Acidosis, Lactic	C18	4514	COX3	0.1	HPO
C0001125	D000140	Acidosis, Lactic	C18	4519	CYTB	0.15	BEFREE;HPO
C0001125	D000140	Acidosis, Lactic	C18	4535	ND1	0.12	BEFREE;HPO
C0001125	D000140	Acidosis, Lactic	C18	4538	ND4	0.11	BEFREE;HPO
C0001125	D000140	Acidosis, Lactic	C18	4540	ND5	0.1	HPO
C0001125	D000140	Acidosis, Lactic	C18	4541	ND6	0.3	HPO;MGD
C0001125	D000140	Acidosis, Lactic	C18	4553	TRNA	0.01	BEFREE
C0001125	D000140	Acidosis, Lactic	C18	4558	TRNF	0.1	HPO
C0001125	D000140	Acidosis, Lactic	C18	4564	TRNH	0.1	HPO
C0001125	D000140	Acidosis, Lactic	C18	4566	TRNK	0.12	BEFREE;HPO
C0001125	D000140	Acidosis, Lactic	C18	4567	TRNL1	0.41	BEFREE;CTD_human;HPO
C0001125	D000140	Acidosis, Lactic	C18	4570	TRNN	0.1	HPO
C0001125	D000140	Acidosis, Lactic	C18	4572	TRNQ	0.1	HPO
C0001125	D000140	Acidosis, Lactic	C18	4574	TRNS1	0.1	HPO
C0001125	D000140	Acidosis, Lactic	C18	4575	TRNS2	0.1	HPO
C0001125	D000140	Acidosis, Lactic	C18	4576	TRNT	0.1	HPO
C0001125	D000140	Acidosis, Lactic	C18	4577	TRNV	0.1	HPO
C0001125	D000140	Acidosis, Lactic	C18	4578	TRNW	0.1	HPO
C0001125	D000140	Acidosis, Lactic	C18	4694	NDUFA1	0.1	HPO
C0001125	D000140	Acidosis, Lactic	C18	4695	NDUFA2	0.1	HPO
C0001125	D000140	Acidosis, Lactic	C18	4698	NDUFA5	0.01	BEFREE
C0001125	D000140	Acidosis, Lactic	C18	4704	NDUFA9	0.1	HPO
C0001125	D000140	Acidosis, Lactic	C18	4705	NDUFA10	0.1	HPO
C0001125	D000140	Acidosis, Lactic	C18	4709	NDUFB3	0.1	HPO
C0001125	D000140	Acidosis, Lactic	C18	4715	NDUFB9	0.1	HPO
C0001125	D000140	Acidosis, Lactic	C18	4719	NDUFS1	0.1	HPO
C0001125	D000140	Acidosis, Lactic	C18	4720	NDUFS2	0.1	HPO
C0001125	D000140	Acidosis, Lactic	C18	4722	NDUFS3	0.1	HPO
C0001125	D000140	Acidosis, Lactic	C18	4723	NDUFV1	0.1	HPO
C0001125	D000140	Acidosis, Lactic	C18	4724	NDUFS4	0.1	HPO
C0001125	D000140	Acidosis, Lactic	C18	4726	NDUFS6	0.1	HPO
C0001125	D000140	Acidosis, Lactic	C18	4728	NDUFS8	0.1	HPO
C0001125	D000140	Acidosis, Lactic	C18	4729	NDUFV2	0.1	HPO
C0001125	D000140	Acidosis, Lactic	C18	4976	OPA1	0.01	BEFREE
C0001125	D000140	Acidosis, Lactic	C18	5091	PC	0.12	BEFREE;HPO
C0001125	D000140	Acidosis, Lactic	C18	5095	PCCA	0.1	HPO
C0001125	D000140	Acidosis, Lactic	C18	5096	PCCB	0.1	HPO
C0001125	D000140	Acidosis, Lactic	C18	5160	PDHA1	0.32	BEFREE;CTD_human
C0001125	D000140	Acidosis, Lactic	C18	5162	PDHB	0.1	HPO
C0001125	D000140	Acidosis, Lactic	C18	5250	SLC25A3	0.11	HPO;LHGDN
C0001125	D000140	Acidosis, Lactic	C18	5261	PHKG2	0.1	HPO
C0001125	D000140	Acidosis, Lactic	C18	5327	PLAT	0.3	CTD_human
C0001125	D000140	Acidosis, Lactic	C18	5428	POLG	0.13	BEFREE;HPO;LHGDN
C0001125	D000140	Acidosis, Lactic	C18	5495	PPM1B	0.1	HPO
C0001125	D000140	Acidosis, Lactic	C18	5562	PRKAA1	0.01	BEFREE
C0001125	D000140	Acidosis, Lactic	C18	5563	PRKAA2	0.01	BEFREE
C0001125	D000140	Acidosis, Lactic	C18	5564	PRKAB1	0.01	BEFREE
C0001125	D000140	Acidosis, Lactic	C18	5725	PTBP1	0.01	BEFREE
C0001125	D000140	Acidosis, Lactic	C18	5742	PTGS1	0.01	BEFREE
C0001125	D000140	Acidosis, Lactic	C18	6197	RPS6KA3	0.01	BEFREE
C0001125	D000140	Acidosis, Lactic	C18	6341	SCO1	0.1	HPO
C0001125	D000140	Acidosis, Lactic	C18	6389	SDHA	0.1	HPO
C0001125	D000140	Acidosis, Lactic	C18	6427	SRSF2	0.01	BEFREE
C0001125	D000140	Acidosis, Lactic	C18	6519	SLC3A1	0.1	HPO
C0001125	D000140	Acidosis, Lactic	C18	6834	SURF1	0.11	BEFREE;HPO
C0001125	D000140	Acidosis, Lactic	C18	7019	TFAM	0.01	BEFREE
C0001125	D000140	Acidosis, Lactic	C18	7084	TK2	0.1	HPO
C0001125	D000140	Acidosis, Lactic	C18	7124	TNF	0.01	BEFREE;LHGDN
C0001125	D000140	Acidosis, Lactic	C18	7284	TUFM	0.1	HPO
C0001125	D000140	Acidosis, Lactic	C18	7296	TXNRD1	0.03	BEFREE
C0001125	D000140	Acidosis, Lactic	C18	7381	UQCRB	0.01	BEFREE
C0001125	D000140	Acidosis, Lactic	C18	8050	PDHX	0.11	BEFREE;HPO
C0001125	D000140	Acidosis, Lactic	C18	8422	MEHMO	0.01	BEFREE
C0001125	D000140	Acidosis, Lactic	C18	8630	HSD17B6	0.03	BEFREE
C0001125	D000140	Acidosis, Lactic	C18	8802	SUCLG1	0.1	HPO
C0001125	D000140	Acidosis, Lactic	C18	8803	SUCLA2	0.11	BEFREE;HPO
C0001125	D000140	Acidosis, Lactic	C18	9581	PREPL	0.1	HPO
C0001125	D000140	Acidosis, Lactic	C18	9997	SCO2	0.12	BEFREE;HPO
C0001125	D000140	Acidosis, Lactic	C18	10059	DNM1L	0.4	CTD_human;HPO
C0001125	D000140	Acidosis, Lactic	C18	10102	TSFM	0.1	HPO
C0001125	D000140	Acidosis, Lactic	C18	10128	LRPPRC	0.1	HPO
C0001125	D000140	Acidosis, Lactic	C18	10628	TXNIP	0.01	BEFREE
C0001125	D000140	Acidosis, Lactic	C18	10667	FARS2	0.1	HPO
C0001125	D000140	Acidosis, Lactic	C18	10891	PPARGC1A	0.01	BEFREE
C0001125	D000140	Acidosis, Lactic	C18	10921	RNPS1	0.01	BEFREE
C0001125	D000140	Acidosis, Lactic	C18	11019	LIAS	0.1	HPO
C0001125	D000140	Acidosis, Lactic	C18	11274	USP18	0.1	HPO
C0001125	D000140	Acidosis, Lactic	C18	22868	FASTKD2	0.1	HPO
C0001125	D000140	Acidosis, Lactic	C18	23395	LARS2	0.11	BEFREE;HPO
C0001125	D000140	Acidosis, Lactic	C18	23417	MLYCD	0.1	HPO
C0001125	D000140	Acidosis, Lactic	C18	23437	TRS-AGA2-3	0.01	BEFREE
C0001125	D000140	Acidosis, Lactic	C18	23474	ETHE1	0.1	HPO
C0001125	D000140	Acidosis, Lactic	C18	23479	ISCU	0.12	BEFREE;HPO;LHGDN
C0001125	D000140	Acidosis, Lactic	C18	25821	MTO1	0.12	BEFREE;HPO
C0001125	D000140	Acidosis, Lactic	C18	25915	NDUFAF3	0.1	HPO
C0001125	D000140	Acidosis, Lactic	C18	26235	FBXL4	0.11	BEFREE;HPO
C0001125	D000140	Acidosis, Lactic	C18	27010	TPK1	0.1	HPO
C0001125	D000140	Acidosis, Lactic	C18	27089	UQCRQ	0.01	BEFREE
C0001125	D000140	Acidosis, Lactic	C18	27235	COQ2	0.1	HPO
C0001125	D000140	Acidosis, Lactic	C18	27247	NFU1	0.1	HPO
C0001125	D000140	Acidosis, Lactic	C18	28976	ACAD9	0.12	BEFREE;HPO
C0001125	D000140	Acidosis, Lactic	C18	29078	NDUFAF4	0.1	HPO
C0001125	D000140	Acidosis, Lactic	C18	50484	RRM2B	0.4	CTD_human;HPO
C0001125	D000140	Acidosis, Lactic	C18	50640	PNPLA8	0.1	HPO
C0001125	D000140	Acidosis, Lactic	C18	51021	MRPS16	0.1	HPO
C0001125	D000140	Acidosis, Lactic	C18	51067	YARS2	0.12	BEFREE;HPO
C0001125	D000140	Acidosis, Lactic	C18	51103	NDUFAF1	0.1	HPO
C0001125	D000140	Acidosis, Lactic	C18	51204	TACO1	0.1	HPO
C0001125	D000140	Acidosis, Lactic	C18	51300	TIMMDC1	0.1	HPO
C0001125	D000140	Acidosis, Lactic	C18	51520	LARS	0.11	BEFREE;HPO
C0001125	D000140	Acidosis, Lactic	C18	51601	LIPT1	0.1	HPO
C0001125	D000140	Acidosis, Lactic	C18	51660	MPC1	0.1	HPO
C0001125	D000140	Acidosis, Lactic	C18	54539	NDUFB11	0.01	BEFREE
C0001125	D000140	Acidosis, Lactic	C18	54704	PDP1	0.13	BEFREE;HPO
C0001125	D000140	Acidosis, Lactic	C18	54931	TRMT10C	0.1	HPO
C0001125	D000140	Acidosis, Lactic	C18	54968	TMEM70	0.11	BEFREE;HPO
C0001125	D000140	Acidosis, Lactic	C18	55005	RMND1	0.11	BEFREE;HPO
C0001125	D000140	Acidosis, Lactic	C18	55244	SLC47A1	0.01	BEFREE
C0001125	D000140	Acidosis, Lactic	C18	55572	FOXRED1	0.1	HPO
C0001125	D000140	Acidosis, Lactic	C18	55687	TRMU	0.1	HPO
C0001125	D000140	Acidosis, Lactic	C18	55750	AGK	0.1	HPO
C0001125	D000140	Acidosis, Lactic	C18	55863	TMEM126B	0.1	HPO
C0001125	D000140	Acidosis, Lactic	C18	55967	NDUFA12	0.1	HPO
C0001125	D000140	Acidosis, Lactic	C18	56945	MRPS22	0.01	BEFREE
C0001125	D000140	Acidosis, Lactic	C18	56997	COQ8A	0.1	HPO
C0001125	D000140	Acidosis, Lactic	C18	57017	COQ9	0.11	BEFREE;HPO
C0001125	D000140	Acidosis, Lactic	C18	57128	LYRM4	0.1	HPO
C0001125	D000140	Acidosis, Lactic	C18	57505	AARS2	0.1	HPO
C0001125	D000140	Acidosis, Lactic	C18	60386	SLC25A19	0.1	HPO
C0001125	D000140	Acidosis, Lactic	C18	60528	ELAC2	0.1	HPO
C0001125	D000140	Acidosis, Lactic	C18	65260	COA7	0.1	HPO
C0001125	D000140	Acidosis, Lactic	C18	79133	NDUFAF5	0.1	HPO
C0001125	D000140	Acidosis, Lactic	C18	79823	CAMKMT	0.1	HPO
C0001125	D000140	Acidosis, Lactic	C18	80224	NUBPL	0.1	HPO
C0001125	D000140	Acidosis, Lactic	C18	80324	PUS1	0.11	BEFREE;HPO
C0001125	D000140	Acidosis, Lactic	C18	84334	APOPT1	0.1	HPO
C0001125	D000140	Acidosis, Lactic	C18	84705	GTPBP3	0.1	HPO
C0001125	D000140	Acidosis, Lactic	C18	84947	SERAC1	0.1	HPO
C0001125	D000140	Acidosis, Lactic	C18	84987	COX14	0.1	HPO
C0001125	D000140	Acidosis, Lactic	C18	90624	LYRM7	0.1	HPO
C0001125	D000140	Acidosis, Lactic	C18	91647	ATPAF2	0.1	HPO
C0001125	D000140	Acidosis, Lactic	C18	91942	NDUFAF2	0.1	HPO
C0001125	D000140	Acidosis, Lactic	C18	91947	ARRDC4	0.01	BEFREE
C0001125	D000140	Acidosis, Lactic	C18	116228	COX20	0.1	HPO
C0001125	D000140	Acidosis, Lactic	C18	119559	SFXN4	0.1	HPO
C0001125	D000140	Acidosis, Lactic	C18	124454	EARS2	0.1	HPO
C0001125	D000140	Acidosis, Lactic	C18	126328	NDUFA11	0.1	HPO
C0001125	D000140	Acidosis, Lactic	C18	128240	NAXE	0.1	HPO
C0001125	D000140	Acidosis, Lactic	C18	128989	TANGO2	0.1	HPO
C0001125	D000140	Acidosis, Lactic	C18	137682	NDUFAF6	0.1	HPO
C0001125	D000140	Acidosis, Lactic	C18	200205	IBA57	0.1	HPO
C0001125	D000140	Acidosis, Lactic	C18	374291	NDUFS7	0.1	HPO
C0001125	D000140	Acidosis, Lactic	C18	388753	COA6	0.1	HPO
C0001125	D000140	Acidosis, Lactic	C18	388962	BOLA3	0.1	HPO
C0001125	D000140	Acidosis, Lactic	C18	404663	LINC01194	0.01	BEFREE
C0001125	D000140	Acidosis, Lactic	C18	493753	COA5	0.1	HPO
C0001125	D000140	Acidosis, Lactic	C18	790955	UQCC3	0.1	HPO
C0001125	D000140	Acidosis, Lactic	C18	100131801	PET100	0.1	HPO
C0001127	D000142	Acidosis, Respiratory	C08;C18	3383	ICAM1	0.01	BEFREE
C0001127	D000142	Acidosis, Respiratory	C08;C18	3484	IGFBP1	0.01	BEFREE
C0001127	D000142	Acidosis, Respiratory	C08;C18	3675	ITGA3	0.1	HPO
C0001127	D000142	Acidosis, Respiratory	C08;C18	6331	SCN5A	0.01	BEFREE
C0702166	D000152	Acne	C17	175	AGA	0.1	HPO
C0702166	D000152	Acne	C17	225	ABCD2	0.01	BEFREE
C0702166	D000152	Acne	C17	345	APOC3	0.01	BEFREE
C0702166	D000152	Acne	C17	355	FAS	0.1	HPO
C0702166	D000152	Acne	C17	421	ARVCF	0.1	HPO
C0702166	D000152	Acne	C17	720	C4A	0.1	HPO
C0702166	D000152	Acne	C17	1230	CCR1	0.1	HPO
C0702166	D000152	Acne	C17	1312	COMT	0.1	HPO
C0702166	D000152	Acne	C17	1392	CRH	0.01	BEFREE
C0702166	D000152	Acne	C17	1672	DEFB1	0.01	BEFREE
C0702166	D000152	Acne	C17	1673	DEFB4A	0.01	BEFREE
C0702166	D000152	Acne	C17	1893	ECM1	0.1	HPO
C0702166	D000152	Acne	C17	2099	ESR1	0.1	HPO
C0702166	D000152	Acne	C17	2150	F2RL1	0.01	BEFREE
C0702166	D000152	Acne	C17	2263	FGFR2	0.1	HPO
C0702166	D000152	Acne	C17	2812	GP1BB	0.1	HPO
C0702166	D000152	Acne	C17	2908	NR3C1	0.1	HPO
C0702166	D000152	Acne	C17	3106	HLA-B	0.1	HPO
C0702166	D000152	Acne	C17	3248	HPGD	0.1	HPO
C0702166	D000152	Acne	C17	3479	IGF1	0.02	BEFREE
C0702166	D000152	Acne	C17	3552	IL1A	0.01	BEFREE
C0702166	D000152	Acne	C17	3553	IL1B	0.01	BEFREE
C0702166	D000152	Acne	C17	3586	IL10	0.11	BEFREE;HPO
C0702166	D000152	Acne	C17	3592	IL12A	0.1	HPO
C0702166	D000152	Acne	C17	3605	IL17A	0.01	BEFREE
C0702166	D000152	Acne	C17	3973	LHCGR	0.1	HPO
C0702166	D000152	Acne	C17	4210	MEFV	0.1	HPO
C0702166	D000152	Acne	C17	5566	PRKACA	0.1	HPO
C0702166	D000152	Acne	C17	6239	RREB1	0.1	HPO
C0702166	D000152	Acne	C17	6578	SLCO2A1	0.1	HPO
C0702166	D000152	Acne	C17	6775	STAT4	0.1	HPO
C0702166	D000152	Acne	C17	6899	TBX1	0.1	HPO
C0702166	D000152	Acne	C17	7097	TLR2	0.01	BEFREE
C0702166	D000152	Acne	C17	7099	TLR4	0.11	BEFREE;HPO
C0702166	D000152	Acne	C17	7124	TNF	0.02	BEFREE
C0702166	D000152	Acne	C17	7290	HIRA	0.1	HPO
C0702166	D000152	Acne	C17	7353	UFD1	0.1	HPO
C0702166	D000152	Acne	C17	8302	KLRC4	0.1	HPO
C0702166	D000152	Acne	C17	8856	NR1I2	0.01	BEFREE
C0702166	D000152	Acne	C17	9051	PSTPIP1	0.1	HPO
C0702166	D000152	Acne	C17	9060	PAPSS2	0.1	HPO
C0702166	D000152	Acne	C17	9101	USP8	0.1	HPO
C0702166	D000152	Acne	C17	9308	CD83	0.01	BEFREE
C0702166	D000152	Acne	C17	9563	H6PD	0.1	HPO
C0702166	D000152	Acne	C17	9632	SEC24C	0.1	HPO
C0702166	D000152	Acne	C17	9663	LPIN2	0.1	HPO
C0702166	D000152	Acne	C17	51752	ERAP1	0.1	HPO
C0702166	D000152	Acne	C17	54361	WNT4	0.1	HPO
C0702166	D000152	Acne	C17	55065	SLC52A1	0.01	BEFREE
C0702166	D000152	Acne	C17	64072	CDH23	0.1	HPO
C0702166	D000152	Acne	C17	79096	C11orf49	0.1	GWASCAT
C0702166	D000152	Acne	C17	149233	IL23R	0.1	HPO
C0702166	D000152	Acne	C17	221037	JMJD1C	0.1	HPO
C0702166	D000152	Acne	C17	285590	SH3PXD2B	0.1	HPO
C0702166	D000152	Acne	C17	337867	UBAC2	0.1	HPO
C0702166	D000152	Acne	C17	646023	ADORA2A-AS1	0.1	GWASCAT
C0702166	D000152	Acne	C17	100289462	DEFB4B	0.01	BEFREE
C0702166	D000152	Acne	C17	101928376	IL12A-AS1	0.1	HPO
C0263442	D000069316	Acne Conglobata	C17	7099	TLR4	0.01	BEFREE
C0001145	D000153	Acne Keloid	C17	51360	MBTPS2	0.01	BEFREE
C0001144	D000152	Acne Vulgaris	C17	225	ABCD2	0.01	BEFREE
C0001144	D000152	Acne Vulgaris	C17	345	APOC3	0.01	BEFREE
C0001144	D000152	Acne Vulgaris	C17	1392	CRH	0.01	BEFREE
C0001144	D000152	Acne Vulgaris	C17	1586	CYP17A1	0.01	BEFREE
C0001144	D000152	Acne Vulgaris	C17	1588	CYP19A1	0.01	BEFREE
C0001144	D000152	Acne Vulgaris	C17	1672	DEFB1	0.01	BEFREE
C0001144	D000152	Acne Vulgaris	C17	1673	DEFB4A	0.01	BEFREE
C0001144	D000152	Acne Vulgaris	C17	2150	F2RL1	0.01	BEFREE
C0001144	D000152	Acne Vulgaris	C17	3479	IGF1	0.02	BEFREE
C0001144	D000152	Acne Vulgaris	C17	3552	IL1A	0.01	BEFREE
C0001144	D000152	Acne Vulgaris	C17	3553	IL1B	0.01	BEFREE
C0001144	D000152	Acne Vulgaris	C17	3586	IL10	0.01	BEFREE
C0001144	D000152	Acne Vulgaris	C17	3605	IL17A	0.01	BEFREE
C0001144	D000152	Acne Vulgaris	C17	4477	MSMB	0.01	BEFREE
C0001144	D000152	Acne Vulgaris	C17	4485	MST1	0.01	BEFREE
C0001144	D000152	Acne Vulgaris	C17	6278	S100A7	0.01	LHGDN
C0001144	D000152	Acne Vulgaris	C17	7097	TLR2	0.01	BEFREE;LHGDN
C0001144	D000152	Acne Vulgaris	C17	7099	TLR4	0.01	BEFREE
C0001144	D000152	Acne Vulgaris	C17	7124	TNF	0.02	BEFREE
C0001144	D000152	Acne Vulgaris	C17	8856	NR1I2	0.01	BEFREE
C0001144	D000152	Acne Vulgaris	C17	9308	CD83	0.01	BEFREE
C0001144	D000152	Acne Vulgaris	C17	55065	SLC52A1	0.01	BEFREE
C0001144	D000152	Acne Vulgaris	C17	84000	TMPRSS13	0.01	BEFREE
C0001144	D000152	Acne Vulgaris	C17	89782	LMLN	0.01	BEFREE
C0001144	D000152	Acne Vulgaris	C17	100289462	DEFB4B	0.01	BEFREE
C1148522	D006317	Acoustic Trauma	C09;C10;C23	3753	KCNE1	0.3	CTD_human
C1148522	D006317	Acoustic Trauma	C09;C10;C23	3784	KCNQ1	0.3	CTD_human
C1148522	D006317	Acoustic Trauma	C09;C10;C23	4968	OGG1	0.3	CTD_human
C1148522	D006317	Acoustic Trauma	C09;C10;C23	9132	KCNQ4	0.3	CTD_human
C1148522	D006317	Acoustic Trauma	C09;C10;C23	57551	TAOK1	0.3	CTD_human
C1148522	D006317	Acoustic Trauma	C09;C10;C23	406901	MIR107	0.3	CTD_human
C1148522	D006317	Acoustic Trauma	C09;C10;C23	406902	MIR10A	0.3	CTD_human
C1148522	D006317	Acoustic Trauma	C09;C10;C23	406920	MIR130B	0.3	CTD_human
C1148522	D006317	Acoustic Trauma	C09;C10;C23	406959	MIR183	0.3	CTD_human
C1148522	D006317	Acoustic Trauma	C09;C10;C23	406962	MIR186	0.3	CTD_human
C1148522	D006317	Acoustic Trauma	C09;C10;C23	406985	MIR200C	0.3	CTD_human
C1148522	D006317	Acoustic Trauma	C09;C10;C23	407033	MIR30D	0.3	CTD_human
C1148522	D006317	Acoustic Trauma	C09;C10;C23	407034	MIR30E	0.3	CTD_human
C1148522	D006317	Acoustic Trauma	C09;C10;C23	407056	MIR99B	0.3	CTD_human
C1148522	D006317	Acoustic Trauma	C09;C10;C23	442899	MIR325	0.3	CTD_human
C1148522	D006317	Acoustic Trauma	C09;C10;C23	442903	MIR331	0.3	CTD_human
C1148522	D006317	Acoustic Trauma	C09;C10;C23	442907	MIR339	0.3	CTD_human
C1148522	D006317	Acoustic Trauma	C09;C10;C23	494330	MIR381	0.3	CTD_human
C1148522	D006317	Acoustic Trauma	C09;C10;C23	554210	MIR429	0.3	CTD_human
C1148522	D006317	Acoustic Trauma	C09;C10;C23	574447	MIR146B	0.3	CTD_human
C1148522	D006317	Acoustic Trauma	C09;C10;C23	693124	MIR532	0.3	CTD_human
C1148522	D006317	Acoustic Trauma	C09;C10;C23	100126346	MIR190B	0.3	CTD_human
C2931758	C538173	Acquired angioedema	C14;C17;C20	710	SERPING1	0.4	BEFREE;CTD_human
C2931758	C538173	Acquired angioedema	C14;C17;C20	1636	ACE	0.02	BEFREE
C2931758	C538173	Acquired angioedema	C14;C17;C20	3827	KNG1	0.34	BEFREE;CTD_human
C2931859	C538481	Acquired CJD	C10;C22;F03	348	APOE	0.04	BEFREE
C2931859	C538481	Acquired CJD	C10;C22;F03	351	APP	0.01	BEFREE
C2931859	C538481	Acquired CJD	C10;C22;F03	358	AQP1	0.01	BEFREE
C2931859	C538481	Acquired CJD	C10;C22;F03	361	AQP4	0.01	BEFREE
C2931859	C538481	Acquired CJD	C10;C22;F03	722	C4BPA	0.01	BEFREE
C2931859	C538481	Acquired CJD	C10;C22;F03	1124	CHN2	0.01	BEFREE
C2931859	C538481	Acquired CJD	C10;C22;F03	1437	CSF2	0.07	BEFREE
C2931859	C538481	Acquired CJD	C10;C22;F03	1509	CTSD	0.02	BEFREE
C2931859	C538481	Acquired CJD	C10;C22;F03	1600	DAB1	0.01	BEFREE
C2931859	C538481	Acquired CJD	C10;C22;F03	2026	ENO2	0.01	BEFREE
C2931859	C538481	Acquired CJD	C10;C22;F03	3918	LAMC2	0.07	BEFREE
C2931859	C538481	Acquired CJD	C10;C22;F03	5313	PKLR	0.01	BEFREE
C2931859	C538481	Acquired CJD	C10;C22;F03	5610	EIF2AK2	0.01	BEFREE
C2931859	C538481	Acquired CJD	C10;C22;F03	5621	PRNP	0.1	BEFREE
C2931859	C538481	Acquired CJD	C10;C22;F03	5816	PVALB	0.01	BEFREE
C2931859	C538481	Acquired CJD	C10;C22;F03	5922	RASA2	0.01	BEFREE
C2931859	C538481	Acquired CJD	C10;C22;F03	6271	S100A1	0.01	BEFREE
C2931859	C538481	Acquired CJD	C10;C22;F03	6285	S100B	0.01	BEFREE
C2931859	C538481	Acquired CJD	C10;C22;F03	7001	PRDX2	0.01	BEFREE
C2931859	C538481	Acquired CJD	C10;C22;F03	10058	ABCB6	0.01	BEFREE
C2931859	C538481	Acquired CJD	C10;C22;F03	10971	YWHAQ	0.01	BEFREE
C2931859	C538481	Acquired CJD	C10;C22;F03	23621	BACE1	0.01	BEFREE
C2931859	C538481	Acquired CJD	C10;C22;F03	26472	PPP1R14B	0.01	BEFREE
[truncated: 291,098 more rows]
